# Supplementary material for: Tissue-Specific Downregulation of Fatty Acid Synthase Suppresses Intestinal Adenoma Formation via Coordinated Reprograming of Transcriptome and Metabolism in the Mouse Model of Apc-Driven Colorectal Cancer
Source: Int J Mol Sci. 2022 Jun 10;23(12):6510. doi: 10.3390/ijms23126510 (PMC9245602; doi:10.3390/ijms23126510)
Supplement: Supplementary file 1 [file ijms-23-06510-s001.zip]

Archive with 11 entries (9 files):
- ijms-1768628-supplementary-1/
- ijms-1768628-supplementary-1/Supplementary/
- ijms-1768628-supplementary-1/Supplementary/FigureS1.pdf
- ijms-1768628-supplementary-1/Supplementary/FigureS2.pdf
- ijms-1768628-supplementary-1/Supplementary/FigureS3.pdf
- ijms-1768628-supplementary-1/Supplementary/Table S1A.xlsx
- ijms-1768628-supplementary-1/Supplementary/Table S1B.pdf
- ijms-1768628-supplementary-1/Supplementary/Table S1C.xlsx
- ijms-1768628-supplementary-1/Supplementary/Table S1D.xlsx
- ijms-1768628-supplementary-1/Supplementary/Table S2.xlsx
- ijms-1768628-supplementary-1/Supplementary/Table S3.pdf
