# Supplementary material for: Tissue-Specific Downregulation of Fatty Acid Synthase Suppresses Intestinal Adenoma Formation via Coordinated Reprograming of Transcriptome and Metabolism in the Mouse Model of Apc-Driven Colorectal Cancer
Source: Int J Mol Sci. 2022 Jun 10;23(12):6510. doi: 10.3390/ijms23126510 (PMC9245602; doi:10.3390/ijms23126510)
Supplement: Supplementary file 1 [file ijms-23-06510-s001.zip › ijms-1768628-supplementary-1/Supplementary/Table S1A.xlsx]

## Sheet: Table S1A
Table S1A: Samples for RNA-Seq analysis and RNA-Seq coverage summary
No.	Sample Name/Genotype	Organism	Age (Months)	Source	Molecule	Concentration (ng/μL)	Volume (μL)	Total Mass (μg)	RIN	28S/ 18S	Library Type	Test Result	Total number of clean reads	Total mapping ratio
1	C57BL/6-Apc/VillinCre	Mus musculus	5	pulled intestinal adenomas	total RNA	157	37	5.81	9.3	1.9	DNBSEQ Transcriptome	Qualified	43552282	0.9557
2	C57BL/6-FASN+/∆/Apc/VillinCre	Mus musculus	5	pulled intestinal adenomas	total RNA	210	37	7.77	8.9	2.3	DNBSEQ Transcriptome	Qualified	44332540	0.9375
3	C57BL/6-FASN∆/∆/Apc/VillinCre	Mus musculus	5	pulled intestinal adenomas	total RNA	236	37	8.73	7.1	1.4	DNBSEQ Transcriptome	Qualified	42269598	0.9421
