# Supplementary material for: Tissue-Specific Downregulation of Fatty Acid Synthase Suppresses Intestinal Adenoma Formation via Coordinated Reprograming of Transcriptome and Metabolism in the Mouse Model of Apc-Driven Colorectal Cancer
Source: Int J Mol Sci. 2022 Jun 10;23(12):6510. doi: 10.3390/ijms23126510 (PMC9245602; doi:10.3390/ijms23126510)
Supplement: Supplementary file 1 [file ijms-23-06510-s001.zip › ijms-1768628-supplementary-1/Supplementary/Table S1C.xlsx]

## Sheet: Table S1C-1
Table S1C-1: Transcriptome changes in FASND/-/Apc/Cre vs Apc/Cre mice
GeneID	Length	ApcCre_control-Expression	2_FASNhet-Expression	log2FoldChange(2_FASNhet/ApcCre_control)	FDR	Up/Down-Regulation(2_FASNhet/ApcCre_control)	Pvalue	Symbol	Cellular Component	Molecular Function	Biological Process	Kegg Orthology	Nr Description	Desc
67464	3084	0.01	3.32	8.37504	4.55556e-50	Up	5.07742e-52	Entpd4	GO:0030173//integral component of Golgi membrane;GO:0031410//cytoplasmic vesicle;GO:0016021//integral component of membrane;GO:0097637//integral component of autophagosome membrane	GO:0045134//uridine-diphosphatase activity;GO:0016787//hydrolase activity;GO:0017111//nucleoside-triphosphatase activity;GO:0017110//nucleoside-diphosphatase activity	GO:0006256//UDP catabolic process	K12305//ectonucleoside triphosphate diphosphohydrolase 4 [EC:3.6.1.6]	NP_080450.1//ectonucleoside triphosphate diphosphohydrolase 4 [Mus musculus]	3
20445	2396	0.05	13.73	8.10119	6.24583e-158	Up	1.78686e-160	St6galnac1	GO:0016021//integral component of membrane;GO:0000139//Golgi membrane	GO:0001665//alpha-N-acetylgalactosaminide alpha-2,6-sialyltransferase activity	GO:0018279//protein N-linked glycosylation via asparagine;GO:0009312//oligosaccharide biosynthetic process;GO:0001574//ganglioside biosynthetic process	K03479//alpha-N-acetylgalactosaminide alpha-2,6-sialyltransferase (sialyltransferase 7A) [EC:2.4.99.3]	CAA72137.1//GalNAc alpha-2,6-sialyltransferase I [Mus musculus];NP_035501.2//alpha-N-acetylgalactosaminide alpha-2,6-sialyltransferase 1 [Mus musculus]	2
18724	2102	0.01	1.2	6.90689	5.71478e-12	Up	2.99738e-13	Pira11	NA	NA	NA	K06512//leukocyte immunoglobulin-like receptor	NP_035221.1//paired-Ig-like receptor A4 precursor [Mus musculus]	1
21818	4144	0.03	1.76	5.87447	1.15127e-32	Up	2.10656e-34	Tgm3	GO:0070062//extracellular exosome;GO:0031234//extrinsic component of cytoplasmic side of plasma membrane;GO:0005737//cytoplasm	GO:0005509//calcium ion binding;GO:0003824//catalytic activity;GO:0003810//protein-glutamine gamma-glutamyltransferase activity	GO:0018149//peptide cross-linking;GO:0043163//cell envelope organization;GO:0030216//keratinocyte differentiation;GO:0051262//protein tetramerization;GO:0031424//keratinization	K05620//transglutaminase 3 [EC:2.3.2.13]	XP_021050147.1//protein-glutamine gamma-glutamyltransferase E [Mus pahari]	3
268958	2575	0.01	0.46	5.52356	9.22077e-06	Up	1.09146e-06	Capn11	GO:0001669//acrosomal vesicle;GO:0005737//cytoplasm	GO:0004198//calcium-dependent cysteine-type endopeptidase activity;GO:0005509//calcium ion binding	GO:0006508//proteolysis	K08580//calpain-11 [EC:3.4.22.-]	NP_001013789.1//calpain-11 [Mus musculus]	2
667034	1223	0.87	34	5.28838	2.61982e-171	Up	5.62126e-174	Pnp2	GO:0070062//extracellular exosome;GO:0005856//cytoskeleton;GO:0005829//cytosol;GO:0005622//intracellular;GO:0005737//cytoplasm	GO:0004731//purine-nucleoside phosphorylase activity;GO:0042301//phosphate ion binding;GO:0008144//drug binding;GO:0002060//purine nucleobase binding;GO:0001882//nucleoside binding	GO:0009116//nucleoside metabolic process;GO:0042278//purine nucleoside metabolic process;GO:0042102//positive regulation of T cell proliferation;GO:0008637//apoptotic mitochondrial changes;GO:0010332//response to gamma radiation;GO:0034418//urate biosynthetic process;GO:0045739//positive regulation of DNA repair;GO:0046070//dGTP metabolic process;GO:0070233//negative regulation of T cell apoptoti…	K03783//purine-nucleoside phosphorylase [EC:2.4.2.1]	NP_001116843.1//purine-nucleoside phosphorylase 2 [Mus musculus]	2
677884	7371	0.01	0.27	4.75489	2.05424e-09	Up	1.44843e-10	Pakap	NA	GO:0051018//protein kinase A binding	GO:0007015//actin filament organization;GO:0008104//protein localization;GO:0007178//transmembrane receptor protein serine/threonine kinase signaling pathway	K16519//A-kinase anchor protein 2	NP_001291473.1//paralemmin A kinase anchor protein [Mus musculus];XP_015859274.1//PREDICTED: A-kinase anchor protein 2 isoform X4 [Peromyscus maniculatus bairdii]	1
226413	6174	0.16	3.45	4.43045	2.48408e-83	Up	1.61381e-85	Lct	GO:0005887//integral component of plasma membrane	GO:0008422//beta-glucosidase activity;GO:0000016//lactase activity	GO:1901657//glycosyl compound metabolic process;GO:0005975//carbohydrate metabolic process	K01229//lactase-phlorizin hydrolase [EC:3.2.1.108 3.2.1.62]	NP_001074547.1//lactase-phlorizin hydrolase preproprotein [Mus musculus]	2
108956	2044	0.24	5.13	4.41785	8.75e-40	Up	1.33508e-41	Apol7c	GO:0005576//extracellular region	GO:0008289//lipid binding	GO:0006869//lipid transport;GO:0042157//lipoprotein metabolic process	K14480//apolipoprotein L	NP_780600.1//apolipoprotein L 7c [Mus musculus]	4
230579	1966	0.48	9.39	4.29002	4.54828e-69	Up	3.65966e-71	Fam151a	GO:0070062//extracellular exosome;GO:0016021//integral component of membrane	NA	NA	K04679//MAD, mothers against decapentaplegic interacting protein;K12417//acyl-CoA thioesteraes 11 [EC:3.1.2.-];K09291//nucleoprotein TPR	NP_666261.1//protein FAM151A [Mus musculus]	1
17195	1069	0.12	1.46	3.60486	2.73416e-05	Up	3.54114e-06	Mbl2	GO:0005581//collagen trimer	NA	NA	K16630//collagen, type XXII, alpha	AAA41554.1//mannose-binding protein C precursor [Rattus norvegicus]	1
545490	1335	0.08	0.94	3.55459	8.70493e-05	Up	1.24779e-05	Zfp973	GO:0005634//nucleus;GO:0005622//intracellular	GO:0046872//metal ion binding;GO:0003700//DNA binding transcription factor activity;GO:0003676//nucleic acid binding	GO:0006355//regulation of transcription, DNA-templated	K09228//KRAB domain-containing zinc finger protein	NP_001170877.1//KRAB box and zinc finger C2H2 type domain containing protein isoform 1 [Mus musculus]	2
665270	2642	3.42	39.28	3.52173	0	Up	0	Plb1	GO:0016324//apical plasma membrane;GO:0031526//brush border membrane;GO:0016021//integral component of membrane	GO:0004622//lysophospholipase activity;GO:0102567//phospholipase A2 activity (consuming 1,2-dipalmitoylphosphatidylcholine);GO:0050253//retinyl-palmitate esterase activity;GO:0102568//phospholipase A2 activity consuming 1,2-dioleoylphosphatidylethanolamine);GO:0004623//phospholipase A2 activity	GO:0016042//lipid catabolic process;GO:0042572//retinol metabolic process;GO:0006644//phospholipid metabolic process;GO:2000344//positive regulation of acrosome reaction	K14621//phospholipase B1, membrane-associated [EC:3.1.1.4 3.1.1.5]	NP_001074876.1//phospholipase B1, membrane-associated isoform 1 precursor [Mus musculus];XP_021018420.1//phospholipase B1, membrane-associated isoform X1 [Mus caroli];EDL37391.1//mCG141231 [Mus musculus]	1;2
80891	1991	0.09	1	3.47393	1.47123e-06	Up	1.50648e-07	Fcrls	GO:0016020//membrane	GO:0005070//SH3/SH2 adaptor activity;GO:0005044//scavenger receptor activity	NA	K06727//Fc receptor-like protein	NP_109632.2//Fc receptor-like S, scavenger receptor precursor [Mus musculus]	3
216864	1550	0.16	1.72	3.42626	2.4572e-08	Up	1.95955e-09	Mgl2	GO:0016021//integral component of membrane	GO:0030246//carbohydrate binding	NA	K06721//C-type lectin domain family 10 member A	NP_660119.1//macrophage galactose N-acetyl-galactosamine specific lectin 2 [Mus musculus]	2
216454	1281	0.1	1.06	3.40599	0.000147623	Up	2.22604e-05	Rdh16f2	NA	GO:0016491//oxidoreductase activity	NA	K11154//retinol dehydrogenase 16 [EC:1.1.1.-]	EDL24529.1//mCG134494, isoform CRA_b, partial [Mus musculus]	2
67758	1294	0.19	1.95	3.3594	7.71755e-08	Up	6.51792e-09	Aadac	GO:0031090//organelle membrane;GO:0016021//integral component of membrane;GO:0005789//endoplasmic reticulum membrane	GO:0019213//deacetylase activity;GO:0004806//triglyceride lipase activity;GO:0016298//lipase activity;GO:0017171//serine hydrolase activity	GO:0010898//positive regulation of triglyceride catabolic process;GO:0008152//metabolic process	K13616//arylacetamide deacetylase [EC:3.1.1.3]	EDL35371.1//arylacetamide deacetylase (esterase), isoform CRA_b, partial [Mus musculus]	1
237387	4311	0.04	0.41	3.35755	1.36099e-05	Up	1.66858e-06	Lrrc3	GO:0016021//integral component of membrane;GO:0005737//cytoplasm	GO:0004860//protein kinase inhibitor activity	GO:0006469//negative regulation of protein kinase activity;GO:0046426//negative regulation of JAK-STAT cascade;GO:0019221//cytokine-mediated signaling pathway	K06839//slit 2	ERE86866.1//leucine-rich repeat-containing protein 3 [Cricetulus griseus]	4
15245	9094	0.04	0.37	3.20945	1.1448e-10	Up	6.987e-12	Hhip	GO:0005634//nucleus;GO:0009986//cell surface;GO:0005887//integral component of plasma membrane;GO:0005576//extracellular region;GO:0005737//cytoplasm	GO:0097108//hedgehog family protein binding;GO:0008270//zinc ion binding;GO:0003824//catalytic activity	GO:0060441//epithelial tube branching involved in lung morphogenesis;GO:0009953//dorsal/ventral pattern formation;GO:0007165//signal transduction;GO:0016525//negative regulation of angiogenesis;GO:0009968//negative regulation of signal transduction;GO:0043066//negative regulation of apoptotic process;GO:0045879//negative regulation of smoothened signaling pathway;GO:0007405//neuroblast proliferat…	K06231//hedgehog interacting protein	NP_064655.4//hedgehog-interacting protein precursor [Mus musculus]	4
22445	1694	0.14	1.25	3.15843	4.7211e-07	Up	4.4656e-08	Xlr3a	GO:0000800//lateral element	NA	GO:0051321//meiotic cell cycle	K19528//synaptonemal complex protein 3	EDL26550.1//mCG114264, isoform CRA_b, partial [Mus musculus]	1
239447	4587	0.06	0.47	2.96963	2.86245e-06	Up	3.09482e-07	Colec10	NA	GO:0005201//extracellular matrix structural constituent	NA	K19721//collagen, type V/XI/XXIV/XXVII, alpha	XP_020559369.1//collagen alpha-1(I) chain-like [Oryzias latipes]	3
14613	3180	0.08	0.6	2.90689	1.09162e-05	Up	1.30841e-06	Gja5	GO:0005921//gap junction;GO:0005922//connexin complex;GO:0042995//cell projection;GO:0005887//integral component of plasma membrane;GO:0016021//integral component of membrane;GO:0014704//intercalated disc	GO:0005243//gap junction channel activity;GO:0086076//gap junction channel activity involved in atrial cardiac muscle cell-AV node cell electrical coupling;GO:0086077//gap junction channel activity involved in AV node cell-bundle of His cell electrical coupling;GO:0097718//disordered domain specific binding;GO:0055077//gap junction hemi-channel activity;GO:0086078//gap junction channel activity i…	GO:0003283//atrial septum development;GO:0060412//ventricular septum morphogenesis;GO:0086044//atrial cardiac muscle cell to AV node cell communication by electrical coupling;GO:0098910//regulation of atrial cardiac muscle cell action potential;GO:0098904//regulation of AV node cell action potential;GO:0060371//regulation of atrial cardiac muscle cell membrane depolarization;GO:0003193//pulmonary…	K07614//gap junction alpha-5 protein	XP_021052312.1//gap junction alpha-5 protein [Mus pahari];NP_032147.1//gap junction alpha-5 protein [Mus musculus]	1;3
329641	3086	0.06	0.44	2.87447	0.000345162	Up	5.64298e-05	Sertm1	GO:0043231//intracellular membrane-bounded organelle;GO:0016021//integral component of membrane	NA	NA	NA	EDL35287.1//RIKEN cDNA 6030405A18, isoform CRA_a, partial [Mus musculus]	4
72094	2117	0.35	2.55	2.86507	1.35688e-14	Up	5.75812e-16	Ugt2a3	NA	NA	NA	K00699//glucuronosyltransferase [EC:2.4.1.17]	EDL83157.1//UDP glucuronosyltransferase 2 family, polypeptide A3 (predicted) [Rattus norvegicus]	3
67419	3220	0.07	0.51	2.86507	8.94538e-05	Up	1.28545e-05	3632451O06Rik	NA	NA	NA	K15187//YEATS domain-containing protein 1/3;K13172//serine/arginine repetitive matrix protein 2	XP_021037959.1//uncharacterized protein C14orf37 homolog isoform X2 [Mus caroli];XP_021037958.1//uncharacterized protein C14orf37 homolog isoform X1 [Mus caroli]	1;5
235712	1260	0.2	1.43	2.83794	5.32114e-05	Up	7.29762e-06	Mrgpra2b	GO:0005887//integral component of plasma membrane;GO:0016021//integral component of membrane	GO:0008188//neuropeptide receptor activity;GO:0004930//G-protein coupled receptor activity	NA	K08396//Mas-related G protein-coupled receptor member X	Q91WW4.1//RecName: Full=Mas-related G-protein coupled receptor member A2	3
14080	492	5.79	40.51	2.80664	7.22016e-45	Up	9.2522e-47	Fabp1	GO:0070062//extracellular exosome;GO:0045179//apical cortex;GO:0005634//nucleus;GO:0005654//nucleoplasm;GO:0005782//peroxisomal matrix;GO:0005737//cytoplasm;GO:0005829//cytosol;GO:0043234//protein complex	GO:0051978//lysophospholipid transporter activity;GO:0032052//bile acid binding;GO:0005324//long-chain fatty acid transporter activity;GO:0005543//phospholipid binding;GO:0016209//antioxidant activity;GO:0003682//chromatin binding;GO:0008144//drug binding;GO:0005504//fatty acid binding	GO:0006810//transport;GO:0015909//long-chain fatty acid transport;GO:0043154//negative regulation of cysteine-type endopeptidase activity involved in apoptotic process;GO:0071456//cellular response to hypoxia;GO:0000278//mitotic cell cycle;GO:0032000//positive regulation of fatty acid beta-oxidation;GO:0051345//positive regulation of hydrolase activity;GO:0043066//negative regulation of apoptotic…	K08750//fatty acid-binding protein 1, liver	NP_059095.1//fatty acid-binding protein, liver [Mus musculus]	4
64817	11275	0.02	0.12	2.58496	0.00067255	Up	0.000118933	Svep1	GO:0016020//membrane;GO:0005615//extracellular space;GO:0005576//extracellular region;GO:0005737//cytoplasm	GO:0003682//chromatin binding;GO:0005509//calcium ion binding	GO:0007155//cell adhesion	K17495//CUB and sushi domain-containing protein	NP_073725.2//sushi, von Willebrand factor type A, EGF and pentraxin domain-containing protein 1 precursor [Mus musculus]	2
14780	1629	2.99	17.93	2.58416	2.67678e-68	Up	2.16976e-70	Gpx5	GO:0097524//sperm plasma membrane;GO:0005615//extracellular space	GO:0004602//glutathione peroxidase activity	GO:0006979//response to oxidative stress;GO:0034599//cellular response to oxidative stress	K00432//glutathione peroxidase [EC:1.11.1.9]	NP_034473.2//epididymal secretory glutathione peroxidase precursor [Mus musculus]	2
12491	3399	0.17	1	2.55639	8.56604e-09	Up	6.45848e-10	Cd36	GO:0005615//extracellular space;GO:0009986//cell surface;GO:0009897//external side of plasma membrane;GO:0016324//apical plasma membrane;GO:0031526//brush border membrane;GO:0016021//integral component of membrane;GO:0045177//apical part of cell	GO:0008289//lipid binding;GO:0071813//lipoprotein particle binding;GO:0030169//low-density lipoprotein particle binding;GO:0070892//lipoteichoic acid receptor activity;GO:0008035//high-density lipoprotein particle binding	GO:0007155//cell adhesion;GO:1990000//amyloid fibril formation;GO:0006955//immune response;GO:0007166//cell surface receptor signaling pathway;GO:1904646//cellular response to amyloid-beta;GO:0043277//apoptotic cell clearance	K06259//CD36 antigen	NP_031669.3//platelet glycoprotein 4 [Mus musculus]	4;1
93702	4522	0.06	0.34	2.5025	0.000409088	Up	6.86364e-05	Pcdhgb5	GO:0016021//integral component of membrane;GO:0005886//plasma membrane	GO:0005509//calcium ion binding	GO:0007156//homophilic cell adhesion via plasma membrane adhesion molecules	K16496//protocadherin gamma subfamily B	EDL76385.1//rCG49295, isoform CRA_u [Rattus norvegicus]	1
14165	4572	0.09	0.5	2.47393	1.1053e-05	Up	1.32679e-06	Fgf10	GO:0031012//extracellular matrix;GO:0005634//nucleus;GO:0005615//extracellular space;GO:0009986//cell surface	GO:0008083//growth factor activity;GO:0005111//type 2 fibroblast growth factor receptor binding;GO:0008201//heparin binding;GO:0042056//chemoattractant activity	GO:0001974//blood vessel remodeling;GO:0031532//actin cytoskeleton reorganization;GO:0000187//activation of MAPK activity;GO:0048514//blood vessel morphogenesis	K04358//fibroblast growth factor	XP_008690782.1//PREDICTED: fibroblast growth factor 10 [Ursus maritimus]	4
93723	4764	0.08	0.43	2.42626	4.37249e-05	Up	5.88454e-06	Pcdhga11	NA	NA	NA	K16495//protocadherin gamma subfamily A	EDL76395.1//rCG49295, isoform CRA_ae [Rattus norvegicus]	2
224840	1735	0.18	0.91	2.33787	0.000730847	Up	0.000130549	Treml4	GO:0005783//endoplasmic reticulum;GO:0016021//integral component of membrane;GO:0005886//plasma membrane	NA	GO:0034181//positive regulation of toll-like receptor 13 signaling pathway;GO:0006911//phagocytosis, engulfment;GO:0002457//T cell antigen processing and presentation;GO:0051607//defense response to virus;GO:0034157//positive regulation of toll-like receptor 7 signaling pathway;GO:0034165//positive regulation of toll-like receptor 9 signaling pathway;GO:0008104//protein localization;GO:0045087//i…	K06742//natural cytotoxicity triggering receptor 2;K14364//trem-like transcript 2 protein	EDL23606.1//triggering receptor expressed on myeloid cells-like 4, isoform CRA_c, partial [Mus musculus];EDL23605.1//triggering receptor expressed on myeloid cells-like 4, isoform CRA_b, partial [Mus musculus]	1;2
60596	4727	0.11	0.55	2.32193	7.89121e-06	Up	9.20908e-07	Gucy1a1	GO:0008074//guanylate cyclase complex, soluble;GO:0005886//plasma membrane	GO:0005525//GTP binding;GO:0004383//guanylate cyclase activity	GO:0008217//regulation of blood pressure;GO:0006182//cGMP biosynthetic process;GO:0007165//signal transduction;GO:0035556//intracellular signal transduction;GO:0060087//relaxation of vascular smooth muscle;GO:0030828//positive regulation of cGMP biosynthetic process;GO:0052565//response to defense-related host nitric oxide production	K12318//guanylate cyclase soluble subunit alpha [EC:4.6.1.2]	NP_068696.2//guanylate cyclase soluble subunit alpha-3 [Mus musculus]	6;1
27400	1519	1.68	8.21	2.28892	1.5268e-25	Up	3.5581e-27	Hsd17b6	GO:0005783//endoplasmic reticulum;GO:0031901//early endosome membrane;GO:0016021//integral component of membrane	GO:0004745//retinol dehydrogenase activity;GO:0004303//estradiol 17-beta-dehydrogenase activity;GO:0047035//testosterone dehydrogenase (NAD+) activity;GO:0016491//oxidoreductase activity	GO:0008202//steroid metabolic process	K13369//17beta-estradiol 17-dehydrogenase / all-trans-retinol dehydrogenase (NAD+) / 3alpha(17beta)-hydroxysteroid dehydrogenase (NAD+) [EC:1.1.1.62 1.1.1.105 1.1.1.239]	EDL24533.1//hydroxysteroid (17-beta) dehydrogenase 9, isoform CRA_b, partial [Mus musculus]	1;3
20292	1073	1.3	6.35	2.28824	1.11123e-13	Up	5.04684e-15	Ccl11	GO:0005615//extracellular space;GO:0005622//intracellular;GO:0005576//extracellular region	GO:0031728//CCR3 chemokine receptor binding;GO:0048018//receptor ligand activity;GO:0008009//chemokine activity;GO:0048020//CCR chemokine receptor binding;GO:0046983//protein dimerization activity	GO:0035962//response to interleukin-13;GO:0030335//positive regulation of cell migration;GO:0043547//positive regulation of GTPase activity;GO:0071356//cellular response to tumor necrosis factor;GO:0070371//ERK1 and ERK2 cascade;GO:0060444//branching involved in mammary gland duct morphogenesis;GO:0071346//cellular response to interferon-gamma;GO:0007015//actin filament organization;GO:0071347//c…	K16597//C-C motif chemokine 11	NP_035460.1//eotaxin precursor [Mus musculus]	3
13717	3865	0.53	2.54	2.26076	1.34054e-20	Up	3.95498e-22	Eln	GO:0071953//elastic fiber;GO:0005739//mitochondrion;GO:0005578//proteinaceous extracellular matrix	GO:0005201//extracellular matrix structural constituent;GO:0050840//extracellular matrix binding	GO:0030833//regulation of actin filament polymerization;GO:0030198//extracellular matrix organization;GO:0007519//skeletal muscle tissue development;GO:0043149//stress fiber assembly	K14211//elastin	NP_031951.2//elastin precursor [Mus musculus]	4
230837	5582	0.07	0.33	2.23704	0.000310082	Up	5.01032e-05	Asap3	GO:0001726//ruffle;GO:0043231//intracellular membrane-bounded organelle;GO:0005654//nucleoplasm;GO:0005925//focal adhesion;GO:0005829//cytosol	GO:0046872//metal ion binding;GO:0005096//GTPase activator activity	GO:0016477//cell migration;GO:0043547//positive regulation of GTPase activity;GO:0051492//regulation of stress fiber assembly	K12488//Arf-GAP with SH3 domain, ANK repeat and PH domain-containing protein	NP_001008233.1//arf-GAP with SH3 domain, ANK repeat and PH domain-containing protein 3 [Mus musculus]	1;2
384059	3174	0.34	1.58	2.21632	2.03061e-10	Up	1.27564e-11	Tlr12	GO:0016021//integral component of membrane	NA	GO:0007165//signal transduction;GO:0042832//defense response to protozoan;GO:0045087//innate immune response;GO:0006954//inflammatory response	K18807//toll-like receptor 12	NP_991392.1//toll-like receptor 12 precursor [Mus musculus]	2
15437	2052	0.24	1.08	2.16993	7.88729e-05	Up	1.12447e-05	Hoxd8	GO:0005634//nucleus	GO:0003677//DNA binding;GO:0001228//transcriptional activator activity, RNA polymerase II transcription regulatory region sequence-specific DNA binding;GO:0000977//RNA polymerase II regulatory region sequence-specific DNA binding;GO:0043565//sequence-specific DNA binding;GO:0003700//DNA binding transcription factor activity	GO:0000122//negative regulation of transcription from RNA polymerase II promoter;GO:0009952//anterior/posterior pattern specification;GO:0007275//multicellular organism development;GO:0045944//positive regulation of transcription from RNA polymerase II promoter;GO:0048705//skeletal system morphogenesis	K09308//homeobox protein HoxB/C/D8	NP_032302.2//homeobox protein Hox-D8 isoform a [Mus musculus];NP_001277659.1//homeobox protein Hox-D8 isoform b [Mus musculus]	1;3
22238	1901	0.29	1.27	2.1307	5.07136e-05	Up	6.91576e-06	Ugt2b5	GO:0043231//intracellular membrane-bounded organelle;GO:0005783//endoplasmic reticulum;GO:0031090//organelle membrane;GO:0005743//mitochondrial inner membrane;GO:0016021//integral component of membrane;GO:0005789//endoplasmic reticulum membrane	GO:0015020//glucuronosyltransferase activity	GO:0071361//cellular response to ethanol;GO:0008152//metabolic process;GO:0071394//cellular response to testosterone stimulus;GO:0071378//cellular response to growth hormone stimulus;GO:0071385//cellular response to glucocorticoid stimulus;GO:0032496//response to lipopolysaccharide	K00699//glucuronosyltransferase [EC:2.4.1.17]	NP_598655.1//UDP glucuronosyltransferase 2 family, polypeptide B38 precursor [Mus musculus]	3
238011	1958	54.79	237.82	2.11789	0	Up	0	Enpp7	GO:0005794//Golgi apparatus;GO:0005902//microvillus	GO:0004767//sphingomyelin phosphodiesterase activity	GO:0006685//sphingomyelin catabolic process;GO:0006684//sphingomyelin metabolic process;GO:0008156//negative regulation of DNA replication;GO:0008285//negative regulation of cell proliferation	K12354//ectonucleotide pyrophosphatase/phosphodiesterase family member 7 [EC:3.1.4.12]	NP_001025462.1//ectonucleotide pyrophosphatase/phosphodiesterase family member 7 precursor [Mus musculus];XP_006533321.1//PREDICTED: ectonucleotide pyrophosphatase/phosphodiesterase family member 7 isoform X1 [Mus musculus]	1
105651	1852	0.63	2.67	2.08342	2.17613e-09	Up	1.53696e-10	Ppp1r3e	NA	NA	NA	K07189//protein phosphatase 1 regulatory subunit 3A/B/C/D/E	NP_001161380.1//protein phosphatase 1 regulatory subunit 3E [Mus musculus]	1
54483	3094	0.21	0.89	2.08342	1.29287e-05	Up	1.57968e-06	Mefv	GO:0001726//ruffle;GO:0005634//nucleus;GO:0005875//microtubule associated complex;GO:0005874//microtubule;GO:0031410//cytoplasmic vesicle;GO:0005622//intracellular;GO:0030027//lamellipodium;GO:0005737//cytoplasm;GO:0005776//autophagosome	GO:0003779//actin binding;GO:0042802//identical protein binding;GO:0008270//zinc ion binding	GO:2001056//positive regulation of cysteine-type endopeptidase activity;GO:0032695//negative regulation of interleukin-12 production;GO:1900226//negative regulation of NLRP3 inflammasome complex assembly;GO:0032691//negative regulation of interleukin-1 beta production;GO:1900016//negative regulation of cytokine production involved in inflammatory response;GO:0010508//positive regulation of autoph…	K12803//pyrin	NP_001155262.1//pyrin isoform 1 [Mus musculus];NP_062326.2//pyrin isoform 3 [Mus musculus];NP_001155263.1//pyrin isoform 2 [Mus musculus]	1;2
14463	3406	2.85	11.93	2.06556	1.97918e-74	Up	1.40376e-76	Gata4	GO:0090575//RNA polymerase II transcription factor complex;GO:0005634//nucleus;GO:0016604//nuclear body;GO:0000790//nuclear chromatin	GO:0051525//NFAT protein binding;GO:0000981//RNA polymerase II transcription factor activity, sequence-specific DNA binding;GO:0000978//RNA polymerase II proximal promoter sequence-specific DNA binding;GO:0003677//DNA binding;GO:0001076//transcription factor activity, RNA polymerase II transcription factor binding;GO:0001158//enhancer sequence-specific DNA binding;GO:0019901//protein kinase bindi…	GO:0003197//endocardial cushion development;GO:0030513//positive regulation of BMP signaling pathway;GO:0008584//male gonad development;GO:0033189//response to vitamin A;GO:0086004//regulation of cardiac muscle cell contraction;GO:0042493//response to drug;GO:0009612//response to mechanical stimulus;GO:0060290//transdifferentiation;GO:0003290//atrial septum secundum morphogenesis;GO:0060575//inte…	K09183//GATA-binding protein 4	NP_001297539.1//transcription factor GATA-4 isoform 1 [Mus musculus];NP_032118.2//transcription factor GATA-4 isoform 2 [Mus musculus]	4;1
54150	1614	2.37	9.9	2.06254	5.48832e-29	Up	1.12854e-30	Rdh7	GO:0005783//endoplasmic reticulum	GO:0004745//retinol dehydrogenase activity;GO:0003824//catalytic activity	GO:0042572//retinol metabolic process	K11154//retinol dehydrogenase 16 [EC:1.1.1.-]	NP_059501.1//retinol dehydrogenase 7 precursor [Mus musculus]	4;1
20377	4389	0.2	0.83	2.05311	5.35793e-07	Up	5.11906e-08	Sfrp1	NA	NA	NA	K02166//secreted frizzled-related protein 1	AAH24495.1//Secreted frizzled-related protein 1 [Mus musculus]	3
15425	1592	0.66	2.67	2.0163	8.61219e-08	Up	7.31456e-09	Hoxc6	GO:0005634//nucleus;GO:0005654//nucleoplasm;GO:0005829//cytosol	GO:0003714//transcription corepressor activity;GO:0043565//sequence-specific DNA binding;GO:0003700//DNA binding transcription factor activity	GO:0009952//anterior/posterior pattern specification;GO:0006357//regulation of transcription from RNA polymerase II promoter;GO:0007275//multicellular organism development;GO:0048706//embryonic skeletal system development;GO:0006351//transcription, DNA-templated	K09306//homeobox protein HoxA/B/C6	OBS77348.1//hypothetical protein A6R68_16189, partial [Neotoma lepida]	2
64454	2132	0.51	2.02	1.98579	8.44941e-08	Up	7.15616e-09	Slc5a4b	GO:0005887//integral component of plasma membrane;GO:0016021//integral component of membrane	GO:0005412//glucose:sodium symporter activity;GO:0005215//transporter activity	GO:0055085//transmembrane transport;GO:0006814//sodium ion transport;GO:1904659//glucose transmembrane transport	K14384//solute carrier family 5 (low affinity sodium-glucose cotransporter), member 4	XP_019609793.1//PREDICTED: low affinity sodium-glucose cotransporter isoform X1 [Rhinolophus sinicus]	2
269799	1592	0.31	1.22	1.97654	0.000738667	Up	0.00013221	Clec4a1	GO:0016021//integral component of membrane	GO:0030246//carbohydrate binding	NA	K10057//C-type lectin domain family 4 member A	NP_955015.1//C-type lectin domain family 4, member a1 [Mus musculus]	2
16772	9518	0.3	1.15	1.9386	1.02057e-18	Up	3.43068e-20	Lama1	GO:0016020//membrane;GO:0031012//extracellular matrix;GO:0005615//extracellular space;GO:0005606//laminin-1 complex;GO:0005578//proteinaceous extracellular matrix;GO:0005911//cell-cell junction;GO:0005608//laminin-3 complex;GO:0043256//laminin complex;GO:0005604//basement membrane	GO:0005201//extracellular matrix structural constituent;GO:0008022//protein C-terminus binding;GO:0043208//glycosphingolipid binding;GO:0005102//receptor binding	GO:0060041//retina development in camera-type eye;GO:0060445//branching involved in salivary gland morphogenesis;GO:0060441//epithelial tube branching involved in lung morphogenesis;GO:0045198//establishment of epithelial cell apical/basal polarity;GO:0009888//tissue development;GO:0061304//retinal blood vessel morphogenesis;GO:0045995//regulation of embryonic development;GO:0006468//protein phos…	K05637//laminin, alpha 1/2	XP_021041837.1//laminin subunit alpha-1 [Mus caroli]	2
100503583	4572	0.17	0.65	1.9349	1.24048e-05	Up	1.5068e-06	Fsbp	GO:0005634//nucleus	GO:0042802//identical protein binding	GO:0006355//regulation of transcription, DNA-templated;GO:0006351//transcription, DNA-templated	K10877//DNA repair and recombination protein RAD54B [EC:3.6.4.-]	NP_001243071.1//fibrinogen silencer-binding protein [Mus musculus]	1
238393	2042	0.32	1.22	1.93074	2.03265e-05	Up	2.56838e-06	Serpina3f	NA	NA	NA	K04525//serpin peptidase inhibitor, clade A	XP_021011015.1//serine protease inhibitor A3F-like [Mus caroli]	1;3
15945	1120	0.85	3.22	1.92153	3.13038e-06	Up	3.39942e-07	Cxcl10	GO:0005615//extracellular space;GO:0009897//external side of plasma membrane;GO:0005623//cell;GO:0005576//extracellular region	GO:0048248//CXCR3 chemokine receptor binding;GO:0008201//heparin binding;GO:0008009//chemokine activity	GO:0042127//regulation of cell proliferation;GO:1901740//negative regulation of myoblast fusion;GO:0071222//cellular response to lipopolysaccharide;GO:0032496//response to lipopolysaccharide;GO:0010332//response to gamma radiation;GO:0030816//positive regulation of cAMP metabolic process;GO:0010818//T cell chemotaxis;GO:0006935//chemotaxis;GO:2000406//positive regulation of T cell migration;GO:00…	K12671//C-X-C motif chemokine 10	NP_067249.1//C-X-C motif chemokine 10 precursor [Mus musculus]	2
67847	3728	0.15	0.54	1.848	0.000707168	Up	0.000125771	Sncaip	GO:0005654//nucleoplasm;GO:0036464//cytoplasmic ribonucleoprotein granule;GO:0005737//cytoplasm	GO:0042802//identical protein binding;GO:0031625//ubiquitin protein ligase binding	GO:0090083//regulation of inclusion body assembly;GO:0042417//dopamine metabolic process;GO:0046928//regulation of neurotransmitter secretion;GO:0008219//cell death	K04558//synuclein, alpha interacting protein (synphilin)	NP_001186080.1//synphilin-1 isoform 1 [Mus musculus]	4;1
67717	1353	5.17	18.52	1.84085	4.24691e-38	Up	6.68246e-40	Lipf	GO:0005576//extracellular region;GO:0005739//mitochondrion	GO:0016615//malate dehydrogenase activity;GO:0004806//triglyceride lipase activity;GO:0016298//lipase activity;GO:0016788//hydrolase activity, acting on ester bonds	GO:0016042//lipid catabolic process;GO:0007586//digestion;GO:0006108//malate metabolic process	K14452//gastric triacylglycerol lipase [EC:3.1.1.3]	XP_021046938.1//gastric triacylglycerol lipase isoform X1 [Mus pahari]	3
13421	3702	0.52	1.8	1.79141	1.49422e-10	Up	9.21754e-12	Dnase1l3	GO:0005634//nucleus;GO:0005783//endoplasmic reticulum;GO:0005576//extracellular region	GO:0004520//endodeoxyribonuclease activity;GO:0003677//DNA binding;GO:0004536//deoxyribonuclease activity;GO:0004519//endonuclease activity	GO:0006308//DNA catabolic process;GO:0010623//programmed cell death involved in cell development;GO:0006309//apoptotic DNA fragmentation	K11995//deoxyribonuclease-1-like protein [EC:3.1.21.-]	NP_031896.3//deoxyribonuclease gamma precursor [Mus musculus]	3
57738	4007	0.48	1.66	1.79008	3.08262e-13	Up	1.46616e-14	Slc15a2	GO:0070062//extracellular exosome;GO:0016021//integral component of membrane	GO:0005215//transporter activity	GO:0006857//oligopeptide transport	K14637//solute carrier family 15 (oligopeptide transporter), member 2	XP_021040337.1//solute carrier family 15 member 2 isoform X1 [Mus caroli];NP_001139371.1//solute carrier family 15 member 2 isoform 2 [Mus musculus]	1;3
14373	847	1.92	6.64	1.79008	2.49371e-08	Up	1.99164e-09	G0s2	GO:0016021//integral component of membrane;GO:0005739//mitochondrion	NA	GO:0097191//extrinsic apoptotic signaling pathway;GO:2001238//positive regulation of extrinsic apoptotic signaling pathway	K13221//methylosome protein 50	NP_032085.1//G0/G1 switch protein 2 [Mus musculus]	3
12409	1021	2.82	9.71	1.78378	1.96887e-14	Up	8.46082e-16	Cbr2	GO:0005739//mitochondrion	GO:0043621//protein self-association;GO:0004090//carbonyl reductase (NADPH) activity	GO:0051262//protein tetramerization	K00081//carbonyl reductase 2 [EC:1.1.1.184]	XP_021069171.1//carbonyl reductase [NADPH] 2 [Mus pahari]	2
20776	2437	0.25	0.86	1.78241	0.000999591	Up	0.000185584	Tmie	GO:0016021//integral component of membrane	NA	GO:0042472//inner ear morphogenesis;GO:0007605//sensory perception of sound	NA	NP_666372.1//transmembrane inner ear expressed protein precursor [Mus musculus]	2
12986	3583	1.44	4.95	1.78136	2.72961e-29	Up	5.564e-31	Csf3r	GO:0016021//integral component of membrane	GO:0051916//granulocyte colony-stimulating factor binding;GO:0004896//cytokine receptor activity	GO:0007155//cell adhesion;GO:0030593//neutrophil chemotaxis;GO:0045637//regulation of myeloid cell differentiation;GO:0097186//amelogenesis	K05061//granulocyte colony-stimulating factor receptor	XP_021016734.1//granulocyte colony-stimulating factor receptor isoform X1 [Mus caroli];NP_001239580.1//granulocyte colony-stimulating factor receptor isoform 2 precursor [Mus musculus]	1;3
338403	2829	0.85	2.92	1.78043	1.27278e-12	Up	6.32672e-14	Cndp1	GO:0005829//cytosol	GO:0004180//carboxypeptidase activity;GO:0046872//metal ion binding;GO:0008237//metallopeptidase activity;GO:0016805//dipeptidase activity	GO:0006508//proteolysis;GO:0032268//regulation of cellular protein metabolic process	K05604//beta-Ala-His dipeptidase [EC:3.4.13.20]	NP_001007688.1//beta-Ala-His dipeptidase [Rattus norvegicus]	4
17967	6168	0.12	0.41	1.77259	0.000351977	Up	5.77328e-05	Ncam1	GO:0016020//membrane;GO:0031012//extracellular matrix;GO:0070062//extracellular exosome;GO:0030424//axon;GO:0009897//external side of plasma membrane;GO:0043209//myelin sheath;GO:0031225//anchored component of membrane;GO:0043025//neuronal cell body;GO:0030426//growth cone;GO:0009986//cell surface;GO:0005911//cell-cell junction;GO:0005829//cytosol;GO:0016021//integral component of membrane;GO:000…	GO:0042802//identical protein binding;GO:0008201//heparin binding	GO:0050850//positive regulation of calcium-mediated signaling;GO:0007155//cell adhesion;GO:0001928//regulation of exocyst assembly;GO:0031175//neuron projection development;GO:0034109//homotypic cell-cell adhesion;GO:0007166//cell surface receptor signaling pathway;GO:0007411//axon guidance	K06491//neural cell adhesion molecule	NP_001074914.1//neural cell adhesion molecule 1 isoform 1 precursor [Mus musculus];NP_001297994.1//neural cell adhesion molecule 1 isoform 4 precursor [Mus musculus];XP_011240717.1//PREDICTED: neural cell adhesion molecule 1 isoform X33 [Mus musculus];EDL25730.1//neural cell adhesion molecule 1, isoform CRA_d, partial [Mus musculus]	1;3
65256	2707	0.33	1.12	1.76296	5.9339e-05	Up	8.2264e-06	Asb2	GO:0031466//Cul5-RING ubiquitin ligase complex	GO:0061630//ubiquitin protein ligase activity	GO:0035914//skeletal muscle cell differentiation;GO:0045445//myoblast differentiation;GO:0035556//intracellular signal transduction;GO:0042787//protein ubiquitination involved in ubiquitin-dependent protein catabolic process;GO:0000209//protein polyubiquitination	K10324//ankyrin repeat and SOCS box protein 2	NP_075536.1//ankyrin repeat and SOCS box protein 2 [Mus musculus]	1
223970	3739	0.29	0.98	1.75673	6.11633e-06	Up	6.97738e-07	Rmi2	NA	NA	NA	K15365//RecQ-mediated genome instability protein 2	XP_005349372.1//PREDICTED: recQ-mediated genome instability protein 2 [Microtus ochrogaster]	1
17996	22489	0.09	0.3	1.73697	1.29684e-10	Up	7.96126e-12	Neb	GO:0005865//striated muscle thin filament;GO:0070062//extracellular exosome;GO:0030018//Z disc;GO:0043234//protein complex;GO:0043292//contractile fiber	GO:0003779//actin binding	GO:0045214//sarcomere organization;GO:0030832//regulation of actin filament length	K18267//nebulin	NP_035019.1//nebulin [Mus musculus]	1
217305	2440	0.3	1	1.73697	0.000381978	Up	6.34278e-05	Cd300ld	GO:0016021//integral component of membrane;GO:0005886//plasma membrane	GO:0001618//virus receptor activity	GO:0032675//regulation of interleukin-6 production;GO:0002376//immune system process;GO:0032680//regulation of tumor necrosis factor production	K20395//CO300B/D/F antigen	NP_663412.1//CMRF35-like molecule 5 precursor [Mus musculus]	2
23876	5893	0.28	0.93	1.7318	1.98922e-08	Up	1.56975e-09	Fbln5	GO:0031012//extracellular matrix;GO:0070062//extracellular exosome;GO:0005615//extracellular space;GO:0005576//extracellular region;GO:0005578//proteinaceous extracellular matrix	GO:0008022//protein C-terminus binding;GO:0005178//integrin binding;GO:0005509//calcium ion binding;GO:0042803//protein homodimerization activity	GO:0001558//regulation of cell growth;GO:0007155//cell adhesion;GO:2000121//regulation of removal of superoxide radicals;GO:0030198//extracellular matrix organization;GO:0048251//elastic fiber assembly;GO:0046903//secretion;GO:0034394//protein localization to cell surface	K17340//fibulin 5	NP_035942.1//fibulin-5 precursor [Mus musculus]	4
54199	2121	0.87	2.88	1.72698	9.30173e-09	Up	7.09078e-10	Ccrl2	GO:0005887//integral component of plasma membrane	GO:0016493//C-C chemokine receptor activity;GO:0048020//CCR chemokine receptor binding;GO:0042379//chemokine receptor binding	GO:0006935//chemotaxis;GO:0006954//inflammatory response	K08373//C-C chemokine receptor-like 2	EDL08979.1//chemokine (C-C motif) receptor-like 2, isoform CRA_a, partial [Mus musculus]	1;5
73368	4189	0.17	0.56	1.71989	0.000568465	Up	9.88664e-05	Col20a1	NA	NA	NA	K16628//collagen, type VII, alpha	ERE70685.1//collagen alpha-1(XX) chain [Cricetulus griseus]	1
50908	2910	3.71	12.2	1.71739	6.16426e-51	Up	6.72344e-53	C1s1	GO:0070062//extracellular exosome;GO:0005615//extracellular space;GO:0072562//blood microparticle	GO:0004252//serine-type endopeptidase activity;GO:0042802//identical protein binding;GO:0005509//calcium ion binding	GO:0006958//complement activation, classical pathway;GO:0001867//complement activation, lectin pathway	K01331//complement component 1, s subcomponent [EC:3.4.21.42]	NP_659187.2//complement C1s-A subcomponent precursor [Mus musculus]	1;2
14119	10480	0.07	0.23	1.71621	0.000518881	Up	8.9315e-05	Fbn2	GO:0031012//extracellular matrix;GO:0001527//microfibril;GO:0005576//extracellular region;GO:0005578//proteinaceous extracellular matrix	GO:0005201//extracellular matrix structural constituent;GO:0005509//calcium ion binding	GO:0043010//camera-type eye development;GO:0045669//positive regulation of osteoblast differentiation;GO:0035108//limb morphogenesis;GO:0030326//embryonic limb morphogenesis;GO:0030501//positive regulation of bone mineralization;GO:0035583//sequestering of TGFbeta in extracellular matrix;GO:0060346//bone trabecula formation;GO:0048048//embryonic eye morphogenesis	K06825//fibrillin 1	NP_034311.2//fibrillin-2 precursor [Mus musculus]	2
241528	2900	0.31	1	1.68966	0.000132763	Up	1.97665e-05	Lrrc55	GO:0005615//extracellular space;GO:0008076//voltage-gated potassium channel complex;GO:0005578//proteinaceous extracellular matrix	GO:0005249//voltage-gated potassium channel activity;GO:0044325//ion channel binding;GO:0099104//potassium channel activator activity	GO:0071805//potassium ion transmembrane transport;GO:1903818//positive regulation of voltage-gated potassium channel activity;GO:0007409//axonogenesis	K06838//slit 1;K06839//slit 2	NP_001028518.1//leucine-rich repeat-containing protein 55 precursor [Mus musculus]	2
20302	804	2.04	6.56	1.68513	2.97685e-07	Up	2.74478e-08	Ccl3	GO:0005615//extracellular space;GO:0005623//cell;GO:0005829//cytosol;GO:0005622//intracellular;GO:0005737//cytoplasm	GO:0004672//protein kinase activity;GO:0016301//kinase activity;GO:0016004//phospholipase activator activity;GO:0008009//chemokine activity;GO:0048020//CCR chemokine receptor binding;GO:0042056//chemoattractant activity;GO:0004698//calcium-dependent protein kinase C activity	GO:0050850//positive regulation of calcium-mediated signaling;GO:0001649//osteoblast differentiation;GO:0030335//positive regulation of cell migration;GO:0043491//protein kinase B signaling;GO:0071356//cellular response to tumor necrosis factor;GO:0045672//positive regulation of osteoclast differentiation;GO:0071346//cellular response to interferon-gamma;GO:0032760//positive regulation of tumor n…	K05408//C-C motif chemokine 3	NP_035467.1//C-C motif chemokine 3 precursor [Mus musculus]	2
545677	1181	0.64	2.05	1.67948	0.000841615	Up	0.000153345	Gm12888	GO:0030176//integral component of endoplasmic reticulum membrane	GO:0047874//dolichyldiphosphatase activity;GO:0098599//palmitoyl hydrolase activity	GO:0006487//protein N-linked glycosylation;GO:0008610//lipid biosynthetic process	K01074//palmitoyl-protein thioesterase [EC:3.1.2.22]	NP_001028963.1//uncharacterized protein LOC545677 precursor [Mus musculus]	3
121021	8050	0.18	0.57	1.66297	9.9348e-07	Up	9.84124e-08	Cspg4	GO:0031012//extracellular matrix;GO:0070062//extracellular exosome;GO:0042995//cell projection;GO:0005925//focal adhesion;GO:0016324//apical plasma membrane;GO:0005622//intracellular;GO:0031258//lamellipodium membrane;GO:0009986//cell surface;GO:0005887//integral component of plasma membrane;GO:0016021//integral component of membrane;GO:0005886//plasma membrane	GO:0005518//collagen binding;GO:0004871//signal transducer activity;GO:0019901//protein kinase binding	GO:0048771//tissue remodeling;GO:0050731//positive regulation of peptidyl-tyrosine phosphorylation;GO:0001525//angiogenesis;GO:0000187//activation of MAPK activity;GO:0010226//response to lithium ion;GO:0035556//intracellular signal transduction;GO:0006954//inflammatory response;GO:0007169//transmembrane receptor protein tyrosine kinase signaling pathway;GO:0008283//cell proliferation;GO:0008347/…	K08115//chondroitin sulfate proteoglycan 4	NP_620570.2//chondroitin sulfate proteoglycan 4 precursor [Mus musculus]	2
100647	2036	0.54	1.71	1.66297	3.05951e-05	Up	3.99352e-06	Upk3b	GO:0070062//extracellular exosome;GO:0016021//integral component of membrane;GO:0005886//plasma membrane	NA	GO:0046325//negative regulation of glucose import;GO:0010629//negative regulation of gene expression	K17630//Ras GTPase-activating protein 4;K06058//deltex [EC:2.3.2.27];K19520//uroplakin-3a	EDL19331.1//uroplakin 3B, partial [Mus musculus]	4
68255	1251	4.22	13.33	1.65936	5.40952e-22	Up	1.48312e-23	Tmem86b	GO:0016020//membrane;GO:0016021//integral component of membrane;GO:0005737//cytoplasm	GO:0047409//alkenylglycerophosphoethanolamine hydrolase activity;GO:0047408//alkenylglycerophosphocholine hydrolase activity	GO:0046485//ether lipid metabolic process	K18575//alkenylglycerophosphocholine hydrolase [EC:3.3.2.2]	EDL31247.1//transmembrane protein 86B, partial [Mus musculus];XP_011248989.1//PREDICTED: lysoplasmalogenase isoform X2 [Mus musculus]	2
21687	4549	0.3	0.94	1.6477	2.38439e-06	Up	2.53958e-07	Tek	GO:0016323//basolateral plasma membrane;GO:0016324//apical plasma membrane;GO:0005887//integral component of plasma membrane;GO:0005911//cell-cell junction;GO:0005576//extracellular region;GO:0016021//integral component of membrane;GO:0005886//plasma membrane;GO:0005815//microtubule organizing center;GO:0005925//focal adhesion;GO:0005902//microvillus;GO:0009925//basal plasma membrane;GO:0048471//…	GO:0004713//protein tyrosine kinase activity;GO:0005524//ATP binding;GO:0004872//receptor activity;GO:0019838//growth factor binding;GO:0004714//transmembrane receptor protein tyrosine kinase activity	GO:0010595//positive regulation of endothelial cell migration;GO:0043627//response to estrogen;GO:1902533//positive regulation of intracellular signal transduction;GO:0045766//positive regulation of angiogenesis;GO:0001570//vasculogenesis;GO:0051259//protein oligomerization;GO:0001935//endothelial cell proliferation;GO:0034446//substrate adhesion-dependent cell spreading;GO:0001525//angiogenesis;…	K05121//endothelial-specific receptor tyrosine kinase [EC:2.7.10.1]	EDL30932.1//endothelial-specific receptor tyrosine kinase, isoform CRA_b, partial [Mus musculus];NP_001277478.1//angiopoietin-1 receptor isoform 2 precursor [Mus musculus];NP_038718.2//angiopoietin-1 receptor isoform 1 precursor [Mus musculus]	1;3
12182	2336	5.43	17.01	1.64736	5.3509e-53	Up	5.61306e-55	Bst1	GO:0008305//integrin complex;GO:0070062//extracellular exosome;GO:0019898//extrinsic component of membrane;GO:0001931//uropod;GO:0005886//plasma membrane;GO:0031225//anchored component of membrane	GO:0003953//NAD+ nucleosidase activity;GO:0061812//cyclic ADP-ribose hydrolase;GO:0016849//phosphorus-oxygen lyase activity;GO:0061811//ADP-ribosyl cyclase activity;GO:0016740//transferase activity;GO:0061809//NAD+ nucleotidase, cyclic ADP-ribose generating;GO:0050135//NAD(P)+ nucleosidase activity	GO:0001952//regulation of cell-matrix adhesion;GO:0050730//regulation of peptidyl-tyrosine phosphorylation;GO:0032956//regulation of actin cytoskeleton organization;GO:0030890//positive regulation of B cell proliferation;GO:0050727//regulation of inflammatory response;GO:0050848//regulation of calcium-mediated signaling;GO:0090022//regulation of neutrophil chemotaxis;GO:0008284//positive regulati…	K18152//ADP-ribosyl cyclase 2 [EC:3.2.2.6 2.4.99.20]	NP_033893.2//ADP-ribosyl cyclase/cyclic ADP-ribose hydrolase 2 precursor [Mus musculus]	3
56843	4383	1.15	3.59	1.64235	2.50854e-21	Up	7.11684e-23	Trpm5	GO:0030425//dendrite;GO:0016021//integral component of membrane;GO:0005886//plasma membrane;GO:0043025//neuronal cell body	GO:0005244//voltage-gated ion channel activity;GO:0005267//potassium channel activity;GO:0005227//calcium activated cation channel activity;GO:0005272//sodium channel activity	GO:0050909//sensory perception of taste;GO:0034220//ion transmembrane transport	K04980//transient receptor potential cation channel subfamily M member 5	NP_064673.2//transient receptor potential cation channel subfamily M member 5 [Mus musculus]	2
17105	1057	19.25	59.89	1.63746	4.38226e-80	Up	2.89922e-82	Lyz2	GO:0070062//extracellular exosome;GO:0005615//extracellular space	GO:0003796//lysozyme activity;GO:0042802//identical protein binding	GO:0008152//metabolic process;GO:0050829//defense response to Gram-negative bacterium;GO:0019835//cytolysis;GO:0016998//cell wall macromolecule catabolic process;GO:0042742//defense response to bacterium;GO:0050830//defense response to Gram-positive bacterium	K13915//lysozyme C [EC:3.2.1.17]	BAE34954.1//unnamed protein product [Mus musculus]	3
237038	2563	1.76	5.47	1.63597	6.20062e-19	Up	2.0548e-20	Nox1	GO:0071438//invadopodium membrane;GO:0005768//endosome;GO:0043020//NADPH oxidase complex;GO:0030054//cell junction;GO:0005769//early endosome;GO:0005737//cytoplasm	GO:0046872//metal ion binding;GO:0048365//Rac GTPase binding;GO:0030171//voltage-gated proton channel activity;GO:0016175//superoxide-generating NADPH oxidase activity	GO:0006801//superoxide metabolic process;GO:0046330//positive regulation of JNK cascade;GO:0051454//intracellular pH elevation;GO:0016477//cell migration;GO:0010575//positive regulation of vascular endothelial growth factor production;GO:0055114//oxidation-reduction process;GO:1990451//cellular stress response to acidic pH;GO:0000302//response to reactive oxygen species;GO:0045726//positive regul…	K08008//NADPH oxidase 1	XP_021042964.1//NADPH oxidase 1 [Mus pahari]	2
622320	2975	1.03	3.19	1.63091	7.41267e-13	Up	3.60958e-14	Kctd21	NA	NA	NA	K21922//BTB/POZ domain-containing protein KCTD21	XP_508664.5//PREDICTED: BTB/POZ domain-containing protein KCTD21 isoform X1 [Pan troglodytes]	3
234564	1925	3.69	11.42	1.62987	7.90614e-29	Up	1.63042e-30	Ces1f	GO:0005788//endoplasmic reticulum lumen	GO:0052689//carboxylic ester hydrolase activity	NA	K01044//carboxylesterase 1 [EC:3.1.1.1]	BAB60697.1//carboxylesterase RL1 [Rattus norvegicus]	2
20378	2920	0.27	0.83	1.62015	0.000764182	Up	0.000137505	Frzb	GO:0005615//extracellular space;GO:0016021//integral component of membrane;GO:0005576//extracellular region	GO:0042813//Wnt-activated receptor activity;GO:0017147//Wnt-protein binding;GO:0004930//G-protein coupled receptor activity	GO:0060029//convergent extension involved in organogenesis;GO:0061053//somite development;GO:0030178//negative regulation of Wnt signaling pathway;GO:0090103//cochlea morphogenesis;GO:0090090//negative regulation of canonical Wnt signaling pathway;GO:0043065//positive regulation of apoptotic process;GO:0070367//negative regulation of hepatocyte differentiation;GO:0042472//inner ear morphogenesis;…	K02185//secreted frizzled-related protein 4	NP_035486.1//secreted frizzled-related protein 3 precursor [Mus musculus]	4
99543	1736	1.74	5.33	1.61505	2.99149e-12	Up	1.54228e-13	Olfml3	GO:0005615//extracellular space;GO:1903561//extracellular vesicle	NA	GO:0007275//multicellular organism development	K04593//latrophilin 2;K19909//synaptotagmin-9	XP_021014077.1//olfactomedin-like protein 3 [Mus caroli]	2
17921	7261	1.55	4.72	1.60652	4.13863e-46	Up	5.05674e-48	Myo7a	GO:0005765//lysosomal membrane;GO:0001917//photoreceptor inner segment;GO:0005938//cell cortex;GO:0016324//apical plasma membrane;GO:0032391//photoreceptor connecting cilium;GO:1990435//upper tip-link density;GO:0042470//melanosome;GO:0001750//photoreceptor outer segment;GO:0005902//microvillus;GO:0005737//cytoplasm;GO:0016459//myosin complex;GO:0005829//cytosol;GO:0032420//stereocilium;GO:003147…	GO:0051015//actin filament binding;GO:0005524//ATP binding;GO:0003774//motor activity;GO:0047485//protein N-terminus binding;GO:0042803//protein homodimerization activity;GO:0043531//ADP binding;GO:0019904//protein domain specific binding;GO:0000146//microfilament motor activity;GO:0005516//calmodulin binding;GO:0030898//actin-dependent ATPase activity;GO:0030507//spectrin binding	GO:0030048//actin filament-based movement;GO:0060088//auditory receptor cell stereocilium organization;GO:0007600//sensory perception;GO:0060113//inner ear receptor cell differentiation;GO:0007601//visual perception;GO:0042490//mechanoreceptor differentiation;GO:0001845//phagolysosome assembly;GO:0042472//inner ear morphogenesis;GO:0050953//sensory perception of light stimulus;GO:0048839//inner e…	K10359//myosin VIIa	NP_001243011.1//unconventional myosin-VIIa isoform 3 [Mus musculus];XP_006507490.1//PREDICTED: unconventional myosin-VIIa isoform X5 [Mus musculus];NP_001243010.1//unconventional myosin-VIIa isoform 1 [Mus musculus]	1;2
71660	845	3.1	9.37	1.59578	1.86436e-09	Up	1.30677e-10	Rarres2	GO:0031012//extracellular matrix;GO:0070062//extracellular exosome;GO:0005615//extracellular space;GO:0005576//extracellular region	GO:0005102//receptor binding	GO:2001275//positive regulation of glucose import in response to insulin stimulus;GO:0050829//defense response to Gram-negative bacterium;GO:0010759//positive regulation of macrophage chemotaxis;GO:0045600//positive regulation of fat cell differentiation;GO:0001701//in utero embryonic development;GO:0006954//inflammatory response;GO:0001523//retinoid metabolic process;GO:0061760//antifungal innat…	K10044//retinoic acid receptor responder protein 2	NP_001334096.1//retinoic acid receptor responder protein 2 isoform 1 preproprotein [Mus musculus];EDK98544.1//retinoic acid receptor responder (tazarotene induced) 2, isoform CRA_b, partial [Mus musculus]	1;3
68270	2821	0.32	0.96	1.58496	0.000321318	Up	5.21102e-05	Dnaaf1	GO:0005829//cytosol;GO:0016607//nuclear speck;GO:0005886//plasma membrane;GO:0005930//axoneme	GO:0070840//dynein complex binding	GO:0030324//lung development;GO:0035469//determination of pancreatic left/right asymmetry;GO:0071907//determination of digestive tract left/right asymmetry;GO:0036158//outer dynein arm assembly;GO:0044458//motile cilium assembly;GO:0003341//cilium movement;GO:0001947//heart looping;GO:0060271//cilium assembly;GO:0071910//determination of liver left/right asymmetry;GO:0036159//inner dynein arm ass…	K19750//dynein assembly factor 1, axonemal	NP_080924.1//dynein assembly factor 1, axonemal [Mus musculus]	4
20344	3438	0.63	1.89	1.58496	9.21889e-09	Up	7.02214e-10	Selp	GO:0016020//membrane;GO:0005615//extracellular space;GO:0009897//external side of plasma membrane;GO:0016021//integral component of membrane;GO:0031092//platelet alpha granule membrane	GO:0001530//lipopolysaccharide binding;GO:0033691//sialic acid binding;GO:0005509//calcium ion binding;GO:0008201//heparin binding;GO:0042806//fucose binding;GO:0048306//calcium-dependent protein binding;GO:0070492//oligosaccharide binding	GO:0033623//regulation of integrin activation;GO:0007159//leukocyte cell-cell adhesion;GO:0050900//leukocyte migration;GO:0014068//positive regulation of phosphatidylinositol 3-kinase signaling;GO:0035584//calcium-mediated signaling using intracellular calcium source;GO:0050901//leukocyte tethering or rolling;GO:0007157//heterophilic cell-cell adhesion via plasma membrane cell adhesion molecules;…	K06496//selectin, platele	NP_035477.1//P-selectin precursor [Mus musculus]	2
19682	1280	0.69	2.07	1.58496	0.000689358	Up	0.000122439	Rdh5	GO:0016020//membrane;GO:0005788//endoplasmic reticulum lumen;GO:0044297//cell body	GO:0016491//oxidoreductase activity	GO:0042572//retinol metabolic process;GO:0050896//response to stimulus;GO:0007601//visual perception	K00061//11-cis-retinol dehydrogenase [EC:1.1.1.315]	EDL24633.1//retinol dehydrogenase 5, isoform CRA_b, partial [Mus musculus]	1;5
70377	1336	0.98	2.93	1.58005	4.81669e-05	Up	6.53976e-06	Derl3	GO:0030176//integral component of endoplasmic reticulum membrane;GO:0016021//integral component of membrane;GO:0005789//endoplasmic reticulum membrane;GO:0048500//signal recognition particle;GO:0005785//signal recognition particle receptor complex	NA	GO:0018279//protein N-linked glycosylation via asparagine;GO:0030433//ubiquitin-dependent ERAD pathway;GO:1904153//negative regulation of retrograde protein transport, ER to cytosol;GO:0030968//endoplasmic reticulum unfolded protein response	K13989//Derlin-2/3	NP_077760.1//derlin-3 [Mus musculus];XP_019938051.1//PREDICTED: derlin-2 isoform X4 [Paralichthys olivaceus];XP_021061068.1//derlin-3 isoform X3 [Mus pahari];XP_002925095.1//PREDICTED: derlin-3 isoform X2 [Ailuropoda melanoleuca];XP_022351763.1//derlin-3 isoform X4 [Enhydra lutris kenyoni]	1;2
26968	2111	0.78	2.31	1.56635	1.18996e-06	Up	1.19649e-07	Islr	GO:0070062//extracellular exosome;GO:0005615//extracellular space	NA	GO:0007155//cell adhesion	K19511//peroxidase [EC:1.11.1.7];K16357//leucine-rich repeat and fibronectin type-III domain-containing protein 4;K06839//slit 2	EDL25938.1//immunoglobulin superfamily containing leucine-rich repeat, isoform CRA_b, partial [Mus musculus];EDL25937.1//immunoglobulin superfamily containing leucine-rich repeat, isoform CRA_a, partial [Mus musculus]	1;4
19752	977	4.86	14.38	1.56504	7.66858e-17	Up	2.82464e-18	Rnase1	GO:0070062//extracellular exosome	GO:0004540//ribonuclease activity;GO:0004519//endonuclease activity;GO:0003676//nucleic acid binding	NA	K01168//pancreatic ribonuclease [EC:3.1.27.5]	CDG32019.1//TPA: ribonuclease A c1 [Mus musculus]	2
18125	9695	0.15	0.44	1.55254	6.77561e-06	Up	7.81024e-07	Nos1	GO:0030315//T-tubule;GO:0005856//cytoskeleton;GO:0005654//nucleoplasm;GO:0016529//sarcoplasmic reticulum;GO:0030018//Z disc;GO:0045121//membrane raft;GO:0042383//sarcolemma;GO:0043197//dendritic spine;GO:0005739//mitochondrion;GO:0045202//synapse;GO:0005886//plasma membrane;GO:0033017//sarcoplasmic reticulum membrane	GO:0003958//NADPH-hemoprotein reductase activity;GO:0020037//heme binding;GO:0005506//iron ion binding;GO:0050660//flavin adenine dinucleotide binding;GO:0004517//nitric-oxide synthase activity;GO:0050661//NADP binding;GO:0010181//FMN binding;GO:0005516//calmodulin binding	GO:0043267//negative regulation of potassium ion transport;GO:0002028//regulation of sodium ion transport;GO:0097755//positive regulation of blood vessel diameter;GO:0007263//nitric oxide mediated signal transduction;GO:0051926//negative regulation of calcium ion transport;GO:0045893//positive regulation of transcription, DNA-templated;GO:0045776//negative regulation of blood pressure;GO:0051612/…	K13240//nitric-oxide synthase, brain [EC:1.14.13.39]	NP_032738.1//nitric oxide synthase, brain [Mus musculus]	3
21942	1999	1.63	4.78	1.55214	2.32473e-12	Up	1.1916e-13	Tnfrsf9	GO:0005615//extracellular space;GO:0005887//integral component of plasma membrane;GO:0009897//external side of plasma membrane;GO:0016021//integral component of membrane	GO:0019955//cytokine binding;GO:0004872//receptor activity;GO:0005031//tumor necrosis factor-activated receptor activity	GO:2001183//negative regulation of interleukin-12 secretion;GO:2001180//negative regulation of interleukin-10 secretion;GO:0097190//apoptotic signaling pathway;GO:0042127//regulation of cell proliferation;GO:0032496//response to lipopolysaccharide;GO:0006915//apoptotic process;GO:0006954//inflammatory response;GO:0007275//multicellular organism development;GO:0006955//immune response;GO:0042981//…	K05146//tumor necrosis factor receptor superfamily member 9	NP_035742.1//tumor necrosis factor receptor superfamily member 9 isoform 1 precursor [Mus musculus];NP_001070976.1//tumor necrosis factor receptor superfamily member 9 isoform 2 precursor [Mus musculus]	1;2
16000	6987	0.87	2.55	1.55141	9.0792e-23	Up	2.37018e-24	Igf1	GO:0070382//exocytic vesicle;GO:0035867//alphav-beta3 integrin-IGF-1-IGF1R complex;GO:0005615//extracellular space;GO:0005576//extracellular region	GO:0008083//growth factor activity;GO:0005159//insulin-like growth factor receptor binding;GO:0005158//insulin receptor binding;GO:0005179//hormone activity	GO:0030166//proteoglycan biosynthetic process;GO:0032148//activation of protein kinase B activity;GO:0035630//bone mineralization involved in bone maturation;GO:0000187//activation of MAPK activity;GO:0048009//insulin-like growth factor receptor signaling pathway;GO:0043066//negative regulation of apoptotic process;GO:0090201//negative regulation of release of cytochrome c from mitochondria;GO:00…	K05459//insulin-like growth factor 1	XP_019587744.1//PREDICTED: insulin-like growth factor I isoform X3 [Rhinolophus sinicus];XP_010598061.1//PREDICTED: insulin-like growth factor I isoform X3 [Loxodonta africana];XP_006141462.1//PREDICTED: insulin-like growth factor I isoform X1 [Tupaia chinensis];XP_006141464.1//PREDICTED: insulin-like growth factor I isoform X3 [Tupaia chinensis];XP_019587746.1//PREDICTED: insulin-like growth fac…	1;2;5
99899	2916	0.37	1.08	1.54543	0.000208754	Up	3.25362e-05	Ifi44	NA	NA	NA	NA	XP_021052389.1//interferon-induced protein 44 [Mus pahari]	2
216616	2036	0.72	2.09	1.53743	1.10485e-05	Up	1.32689e-06	Efemp1	GO:0070062//extracellular exosome;GO:0005615//extracellular space;GO:0005578//proteinaceous extracellular matrix	GO:0008083//growth factor activity;GO:0005006//epidermal growth factor-activated receptor activity;GO:0005509//calcium ion binding;GO:0005154//epidermal growth factor receptor binding	GO:0032331//negative regulation of chondrocyte differentiation;GO:0048050//post-embryonic eye morphogenesis;GO:0043010//camera-type eye development;GO:0006355//regulation of transcription, DNA-templated;GO:0007173//epidermal growth factor receptor signaling pathway;GO:0048048//embryonic eye morphogenesis;GO:0018108//peptidyl-tyrosine phosphorylation	K18262//EGF-containing fibulin-like extracellular matrix protein 1	NP_666127.2//EGF-containing fibulin-like extracellular matrix protein 1 precursor [Mus musculus]	2
270893	4415	0.39	1.13	1.53478	1.38788e-06	Up	1.41451e-07	Tmem132e	GO:0016021//integral component of membrane	NA	NA	K17599//transmembrane protein 132	NP_001291368.1//transmembrane protein 132E precursor [Mus musculus]	1
17969	2722	1.22	3.51	1.52459	7.44447e-12	Up	3.96228e-13	Ncf1	GO:0030425//dendrite;GO:0016020//membrane;GO:0005791//rough endoplasmic reticulum;GO:0019898//extrinsic component of membrane;GO:0005737//cytoplasm;GO:0043025//neuronal cell body;GO:0005794//Golgi apparatus;GO:0005829//cytosol;GO:0043020//NADPH oxidase complex;GO:0002102//podosome;GO:0005886//plasma membrane	GO:0016176//superoxide-generating NADPH oxidase activator activity;GO:0017124//SH3 domain binding;GO:0043325//phosphatidylinositol-3,4-bisphosphate binding;GO:0016175//superoxide-generating NADPH oxidase activity;GO:0035091//phosphatidylinositol binding	GO:0046330//positive regulation of JNK cascade;GO:0070947//neutrophil mediated killing of fungus;GO:0045986//negative regulation of smooth muscle contraction;GO:0034614//cellular response to reactive oxygen species;GO:0006742//NADP catabolic process;GO:0042742//defense response to bacterium;GO:0045893//positive regulation of transcription, DNA-templated;GO:0070946//neutrophil mediated killing of …	K08011//neutrophil cytosolic factor 1	NP_035006.3//neutrophil cytosol factor 1 isoform b [Mus musculus];NP_001272966.1//neutrophil cytosol factor 1 isoform a [Mus musculus]	1;4
20508	2414	0.48	1.38	1.52356	0.000128214	Up	1.90358e-05	Slc18a3	GO:0030424//axon;GO:0008021//synaptic vesicle;GO:0031410//cytoplasmic vesicle;GO:0030122//AP-2 adaptor complex;GO:0043195//terminal bouton;GO:0005737//cytoplasm;GO:0043005//neuron projection;GO:0005887//integral component of plasma membrane;GO:0016021//integral component of membrane;GO:0060201//clathrin-sculpted acetylcholine transport vesicle membrane;GO:0043679//axon terminus;GO:0030121//AP-1 a…	GO:0042166//acetylcholine binding;GO:0005277//acetylcholine transmembrane transporter activity	GO:0055085//transmembrane transport	K14636//MFS transporter, DHA1 family, solute carrier family 18 (vesicular acetylcholine transporter), member 3	NP_068358.2//vesicular acetylcholine transporter [Mus musculus]	2
75512	1262	0.99	2.84	1.52039	0.000113797	Up	1.6746e-05	Gpx6	GO:0005576//extracellular region	GO:0004602//glutathione peroxidase activity	GO:0006979//response to oxidative stress	K00432//glutathione peroxidase [EC:1.11.1.9]	NP_663426.2//glutathione peroxidase 6 precursor [Mus musculus]	3
14129	2589	0.37	1.06	1.51847	0.00079333	Up	0.000143601	Fcgr1	GO:0045121//membrane raft;GO:0009897//external side of plasma membrane;GO:0016021//integral component of membrane;GO:0005886//plasma membrane	GO:0019770//IgG receptor activity;GO:0031774//leukotriene receptor binding;GO:0019864//IgG binding	GO:0006911//phagocytosis, engulfment;GO:0060100//positive regulation of phagocytosis, engulfment;GO:0006910//phagocytosis, recognition;GO:0042742//defense response to bacterium;GO:0007166//cell surface receptor signaling pathway;GO:0050766//positive regulation of phagocytosis;GO:0032355//response to estradiol;GO:0045087//innate immune response;GO:0050776//regulation of immune response;GO:0019884/…	K06498//high affinity immunoglobulin gamma Fc receptor I	NP_034316.1//high affinity immunoglobulin gamma Fc receptor I precursor [Mus musculus]	5
665927	463	130.95	374.28	1.5151	3.26692e-176	Up	6.6203e-179	Gm7849	GO:0005615//extracellular space	NA	GO:0006952//defense response	K05230//defensin, alpha	NP_001170989.1//predicted gene, EG665927 precursor [Mus musculus]	1
50782	2043	2.81	7.94	1.49857	4.92411e-19	Up	1.62004e-20	Rgs11	GO:0005834//heterotrimeric G-protein complex	GO:0031681//G-protein beta-subunit binding;GO:0004871//signal transducer activity	GO:0007186//G-protein coupled receptor signaling pathway;GO:0035556//intracellular signal transduction	K16449//regulator of G-protein signaling	XP_017173055.1//PREDICTED: regulator of G-protein signaling 11 isoform X1 [Mus musculus];NP_001074538.1//regulator of G-protein signaling 11 [Mus musculus]	2
17395	3189	15.53	43.7	1.49258	3.4591e-162	Up	8.86526e-165	Mmp9	GO:0070062//extracellular exosome;GO:0005615//extracellular space;GO:0005578//proteinaceous extracellular matrix	GO:0004252//serine-type endopeptidase activity;GO:0004175//endopeptidase activity;GO:0008233//peptidase activity;GO:0008237//metallopeptidase activity;GO:0004222//metalloendopeptidase activity;GO:0042802//identical protein binding;GO:0008270//zinc ion binding	GO:0034614//cellular response to reactive oxygen species;GO:0035987//endodermal cell differentiation;GO:0001503//ossification;GO:1904707//positive regulation of vascular smooth muscle cell proliferation;GO:0007566//embryo implantation;GO:0043065//positive regulation of apoptotic process;GO:0001934//positive regulation of protein phosphorylation;GO:0051549//positive regulation of keratinocyte migr…	K01403//matrix metalloproteinase-9 (gelatinase B) [EC:3.4.24.35]	NP_038627.1//matrix metalloproteinase-9 preproprotein [Mus musculus]	4
11814	526	48.81	137.14	1.4904	1.37979e-72	Up	1.01975e-74	Apoc3	GO:0031012//extracellular matrix;GO:0070062//extracellular exosome;GO:0034366//spherical high-density lipoprotein particle;GO:0034363//intermediate-density lipoprotein particle;GO:0042627//chylomicron;GO:0005829//cytosol;GO:0005576//extracellular region;GO:0034361//very-low-density lipoprotein particle	GO:0008289//lipid binding;GO:0055102//lipase inhibitor activity;GO:0070653//high-density lipoprotein particle receptor binding;GO:0005543//phospholipid binding	GO:0019433//triglyceride catabolic process;GO:0006642//triglyceride mobilization;GO:0010916//negative regulation of very-low-density lipoprotein particle clearance;GO:0051005//negative regulation of lipoprotein lipase activity;GO:0010903//negative regulation of very-low-density lipoprotein particle remodeling;GO:0008203//cholesterol metabolic process;GO:0006869//lipid transport;GO:0060621//negati…	K08759//apolipoprotein C-III	NP_001276684.1//apolipoprotein C-III isoform a [Mus musculus]	4;1
100041085	1782	2.02	5.65	1.4839	7.60028e-12	Up	4.0588e-13	Mfsd4b3	GO:0016324//apical plasma membrane;GO:0016021//integral component of membrane	GO:0005355//glucose transmembrane transporter activity;GO:0015293//symporter activity	GO:0006814//sodium ion transport	K08175//MFS transporter, FHS family, Na+ dependent glucose transporter 1	XP_003504955.1//PREDICTED: sodium-dependent glucose transporter 1C isoform X1 [Cricetulus griseus]	2
12111	2423	22.95	64.14	1.48273	1.21273e-177	Up	2.38528e-180	Bgn	GO:0031012//extracellular matrix;GO:0070062//extracellular exosome;GO:0005615//extracellular space;GO:0005622//intracellular;GO:0005737//cytoplasm;GO:0005578//proteinaceous extracellular matrix;GO:0009986//cell surface;GO:0030133//transport vesicle;GO:0042383//sarcolemma	GO:0004860//protein kinase inhibitor activity;GO:0005539//glycosaminoglycan binding;GO:0050840//extracellular matrix binding	GO:0001974//blood vessel remodeling;GO:0019800//peptide cross-linking via chondroitin 4-sulfate glycosaminoglycan;GO:0006469//negative regulation of protein kinase activity;GO:0046426//negative regulation of JAK-STAT cascade;GO:0019221//cytokine-mediated signaling pathway	K08118//biglycan	XP_006527821.1//PREDICTED: biglycan isoform X1 [Mus musculus]	5
233836	2341	1.63	4.52	1.47145	2.81434e-12	Up	1.4476e-13	Slc5a11	GO:0016021//integral component of membrane	GO:0005215//transporter activity	GO:0055085//transmembrane transport	K14391//solute carrier family 5 (sodium/myo-inositol cotransporter), member 11	XP_021510645.1//sodium/myo-inositol cotransporter 2 isoform X1 [Meriones unguiculatus]	2
100041895	404	33.93	93.94	1.46918	4.71e-36	Up	7.83222e-38	Defa37	GO:0005615//extracellular space	NA	GO:0042742//defense response to bacterium	K05230//defensin, alpha	NP_001170993.1//alpha-defensin 5-like precursor [Mus musculus]	1
246316	6291	0.3	0.83	1.46815	1.4017e-06	Up	1.43027e-07	Lgi2	GO:0005615//extracellular space	NA	NA	K19999//leucine-rich repeat LGI family member 3	NP_659194.1//leucine-rich repeat LGI family member 2 isoform 1 precursor [Mus musculus];XP_019309130.1//PREDICTED: leucine-rich repeat LGI family member 2 [Panthera pardus]	1;3
226250	3915	0.38	1.05	1.46632	2.97513e-05	Up	3.87452e-06	Afap1l2	GO:0005829//cytosol;GO:0005886//plasma membrane;GO:0005737//cytoplasm	GO:0035591//signaling adaptor activity;GO:0017124//SH3 domain binding;GO:0042169//SH2 domain binding;GO:0030296//protein tyrosine kinase activator activity	GO:0032675//regulation of interleukin-6 production;GO:0007346//regulation of mitotic cell cycle;GO:0032757//positive regulation of interleukin-8 production;GO:0045742//positive regulation of epidermal growth factor receptor signaling pathway;GO:0045893//positive regulation of transcription, DNA-templated;GO:0006954//inflammatory response	K18616//actin filament associated protein 1	NP_001171267.1//actin filament-associated protein 1-like 2 isoform 1 [Mus musculus];EDL01770.1//expressed sequence AU041783, partial [Mus musculus];BAD90264.1//mKIAA1914 protein, partial [Mus musculus]	1;2
100039192	1442	38.37	104.93	1.45138	1.70189e-167	Up	4.05744e-170	Tmem254c	GO:0016021//integral component of membrane	NA	NA	NA	NP_080955.1//transmembrane protein 254 isoform 1 [Mus musculus];XP_021059294.1//transmembrane protein 254 isoform X1 [Mus pahari]	1
66289	803	2.45	6.65	1.44057	5.35161e-06	Up	6.05078e-07	Mptx1	GO:0005576//extracellular region	GO:0046872//metal ion binding	NA	K16143//C-reactive protein	EDL01174.1//mCG128542 [Mus musculus]	3
16002	2765	1.66	4.48	1.43232	3.51337e-11	Up	2.02074e-12	Igf2	GO:0070062//extracellular exosome;GO:0005615//extracellular space;GO:0016021//integral component of membrane	GO:0030546//receptor activator activity;GO:0008083//growth factor activity;GO:0048018//receptor ligand activity;GO:0043539//protein serine/threonine kinase activator activity;GO:0005159//insulin-like growth factor receptor binding;GO:0005158//insulin receptor binding;GO:0005179//hormone activity	GO:0031056//regulation of histone modification;GO:0050731//positive regulation of peptidyl-tyrosine phosphorylation;GO:0035094//response to nicotine;GO:0001649//osteoblast differentiation;GO:0071260//cellular response to mechanical stimulus;GO:0045471//response to ethanol;GO:0001892//embryonic placenta development;GO:0032355//response to estradiol;GO:0045953//negative regulation of natural killer…	K13769//insulin-like growth factor 2	XP_008576870.1//PREDICTED: insulin-like growth factor II [Galeopterus variegatus];NP_034644.2//insulin-like growth factor II isoform 1 precursor [Mus musculus];XP_008758296.1//PREDICTED: insulin-like growth factor II isoform X2 [Rattus norvegicus]	1;3;2
11727	892	2.97	7.97	1.42412	7.55978e-07	Up	7.37144e-08	Ang	GO:0070062//extracellular exosome;GO:0005605//basal lamina;GO:0005634//nucleus;GO:0005615//extracellular space;GO:0031410//cytoplasmic vesicle;GO:0032311//angiogenin-PRI complex;GO:0043025//neuronal cell body;GO:0030426//growth cone;GO:0005730//nucleolus;GO:0005623//cell;GO:0005576//extracellular region	GO:0003723//RNA binding;GO:0003677//DNA binding;GO:0005102//receptor binding;GO:0042277//peptide binding;GO:0042803//protein homodimerization activity;GO:0003676//nucleic acid binding;GO:0003779//actin binding;GO:0005507//copper ion binding;GO:0008201//heparin binding;GO:0004540//ribonuclease activity;GO:0004519//endonuclease activity	GO:0061844//antimicrobial humoral immune response mediated by antimicrobial peptide;GO:0032148//activation of protein kinase B activity;GO:0016477//cell migration;GO:0032431//activation of phospholipase A2 activity;GO:0017148//negative regulation of translation;GO:0001938//positive regulation of endothelial cell proliferation;GO:0050830//defense response to Gram-positive bacterium;GO:0001878//res…	K16631//angiogenin [EC:3.1.27.-]	NP_031473.1//angiogenin precursor [Mus musculus]	3;2
56619	2519	1.01	2.7	1.4186	9.12653e-08	Up	7.79492e-09	Clec4e	GO:0016021//integral component of membrane	GO:0030246//carbohydrate binding;GO:0004872//receptor activity	GO:0006955//immune response;GO:0050715//positive regulation of cytokine secretion;GO:0042742//defense response to bacterium;GO:0002292//T cell differentiation involved in immune response;GO:0045087//innate immune response;GO:0038094//Fc-gamma receptor signaling pathway	K10059//C-type lectin domain family 4 member E	NP_064332.1//C-type lectin domain family 4 member E [Mus musculus]	2
11932	2959	0.49	1.3	1.40766	9.88301e-05	Up	1.43609e-05	Atp1b2	GO:0005890//sodium:potassium-exchanging ATPase complex;GO:0016324//apical plasma membrane;GO:0005737//cytoplasm	GO:0005391//sodium:potassium-exchanging ATPase activity;GO:0001671//ATPase activator activity;GO:0051117//ATPase binding	GO:0006813//potassium ion transport;GO:0086009//membrane repolarization;GO:1903278//positive regulation of sodium ion export across plasma membrane;GO:0036376//sodium ion export across plasma membrane;GO:0010107//potassium ion import;GO:0007155//cell adhesion;GO:0030007//cellular potassium ion homeostasis;GO:0032781//positive regulation of ATPase activity;GO:1903288//positive regulation of potass…	K01540//sodium/potassium-transporting ATPase subunit beta	NP_038201.1//sodium/potassium-transporting ATPase subunit beta-2 [Mus musculus]	5
382000	500	101.21	268.36	1.40682	2.50231e-124	Up	1.01417e-126	AY761184	GO:0005615//extracellular space	NA	GO:0006952//defense response	K05230//defensin, alpha	NP_001007583.1//uncharacterized protein LOC382000 precursor [Mus musculus]	3
100504232	694	36.18	95.66	1.40272	2.73391e-64	Up	2.29754e-66	Mptx2	GO:0005576//extracellular region	GO:0046872//metal ion binding	NA	K16143//C-reactive protein	NP_001191940.1//predicted gene 11062 precursor [Mus musculus]	2
434203	2846	0.42	1.11	1.4021	0.000679184	Up	0.000120308	Slc28a1	GO:0016020//membrane;GO:0005887//integral component of plasma membrane;GO:0016324//apical plasma membrane	GO:0015389//pyrimidine- and adenine-specific:sodium symporter activity;GO:0005350//pyrimidine nucleobase transmembrane transporter activity;GO:0005415//nucleoside:sodium symporter activity	GO:0015855//pyrimidine nucleobase transport	K11536//pyrimidine nucleoside transport protein	XP_021065926.1//sodium/nucleoside cotransporter 1 [Mus pahari]	3
77577	1819	1.01	2.66	1.39707	1.54905e-05	Up	1.91762e-06	Spns3	GO:0005765//lysosomal membrane;GO:0016021//integral component of membrane;GO:0031982//vesicle	GO:0046624//sphingolipid transporter activity	GO:0003376//sphingosine-1-phosphate signaling pathway;GO:0055085//transmembrane transport;GO:0040011//locomotion	K20225//capicua transcriptional repressor;K14156//choline/ethanolamine kinase [EC:2.7.1.32 2.7.1.82]	NP_084208.1//protein spinster homolog 3 [Mus musculus];BAE38191.1//unnamed protein product, partial [Mus musculus]	3
16069	2111	36.47	95.9	1.39482	4.58038e-210	Up	7.37098e-213	Jchain	GO:0071756//pentameric IgM immunoglobulin complex;GO:0070062//extracellular exosome;GO:0005615//extracellular space;GO:0071750//dimeric IgA immunoglobulin complex;GO:0072562//blood microparticle;GO:0071751//secretory IgA immunoglobulin complex;GO:0071748//monomeric IgA immunoglobulin complex;GO:0071752//secretory dimeric IgA immunoglobulin complex	GO:0031210//phosphatidylcholine binding;GO:0030674//protein binding, bridging;GO:0019862//IgA binding;GO:0042834//peptidoglycan binding;GO:0042803//protein homodimerization activity;GO:0003697//single-stranded DNA binding;GO:0034987//immunoglobulin receptor binding;GO:0003823//antigen binding	GO:0032461//positive regulation of protein oligomerization;GO:0060267//positive regulation of respiratory burst;GO:0006959//humoral immune response;GO:0003094//glomerular filtration;GO:0001895//retina homeostasis;GO:0045087//innate immune response;GO:0019731//antibacterial humoral response;GO:0002250//adaptive immune response	NA	NP_690052.2//immunoglobulin J chain precursor [Mus musculus]	3
212937	3434	0.4	1.05	1.39232	0.000160613	Up	2.44012e-05	Tifab	GO:0005622//intracellular	NA	GO:0035112//genitalia morphogenesis;GO:0071626//mastication;GO:0090103//cochlea morphogenesis;GO:0048634//regulation of muscle organ development;GO:0021650//vestibulocochlear nerve formation;GO:0042472//inner ear morphogenesis;GO:0048839//inner ear development;GO:0060021//palate development;GO:0098583//learned vocalization behavior;GO:1901078//negative regulation of relaxation of muscle;GO:000735…	NA	BAD90131.1//mFLJ00292 protein, partial [Mus musculus]	4;1
93689	3942	0.29	0.76	1.38995	0.000773973	Up	0.00013959	Lmod1	GO:0005865//striated muscle thin filament;GO:0005884//actin filament;GO:0005829//cytosol;GO:0030016//myofibril;GO:0030017//sarcomere	GO:0003779//actin binding;GO:0005523//tropomyosin binding	GO:0007015//actin filament organization;GO:0051694//pointed-end actin filament capping;GO:0006936//muscle contraction;GO:0030838//positive regulation of actin filament polymerization;GO:0030239//myofibril assembly;GO:0045010//actin nucleation	K22030//leiomodin	NP_444336.2//leiomodin-1 [Mus musculus]	2
11468	1341	14.92	39.09	1.38955	4.5862e-53	Up	4.75622e-55	Actg2	NA	NA	NA	K12315//actin, gamma-enteric smooth muscle	OBS57962.1//hypothetical protein A6R68_10896, partial [Neotoma lepida]	2
107375	1833	4.72	12.35	1.38765	1.92182e-23	Up	4.85666e-25	Slc25a45	GO:0005743//mitochondrial inner membrane;GO:0016021//integral component of membrane;GO:0005739//mitochondrion	GO:0022857//transmembrane transporter activity	GO:0006839//mitochondrial transport	K15123//solute carrier family 25, member 45/47	AAH22156.1//Slc25a45 protein, partial [Mus musculus]	3
69994	2154	1.17	3.05	1.3823	3.02701e-07	Up	2.79644e-08	Rsc1a1	GO:0016020//membrane;GO:0005654//nucleoplasm;GO:0005903//brush border;GO:0005794//Golgi apparatus;GO:0030054//cell junction;GO:0005886//plasma membrane	GO:0043130//ubiquitin binding;GO:0042802//identical protein binding;GO:0008200//ion channel inhibitor activity	GO:0051051//negative regulation of transport;GO:0006508//proteolysis;GO:0006355//regulation of transcription, DNA-templated;GO:0006351//transcription, DNA-templated;GO:0050892//intestinal absorption	K11885//DNA damage-inducible protein 1	NP_076033.4//regulatory solute carrier protein family 1 member 1 [Mus musculus]	5
21345	1586	10.37	26.92	1.37626	4.68649e-43	Up	6.36858e-45	Tagln	NA	NA	NA	K20526//transgelin	XP_021495421.1//transgelin [Meriones unguiculatus]	5
12260	1062	11.34	29.33	1.37096	1.44891e-30	Up	2.83254e-32	C1qb	NA	NA	NA	K06237//collagen, type IV, alpha	XP_020369783.1//LOW QUALITY PROTEIN: uncharacterized protein LOC109914588 [Rhincodon typus]	2
13346	3065	5.8	14.99	1.36988	4.67698e-47	Up	5.65876e-49	Des	GO:0070062//extracellular exosome;GO:0005856//cytoskeleton;GO:0005634//nucleus;GO:0045111//intermediate filament cytoskeleton;GO:0031594//neuromuscular junction;GO:0005882//intermediate filament;GO:0097512//cardiac myofibril;GO:0005737//cytoplasm;GO:0043292//contractile fiber;GO:0005916//fascia adherens;GO:0030018//Z disc;GO:0005911//cell-cell junction;GO:0042383//sarcolemma;GO:0014704//intercala…	GO:0042802//identical protein binding;GO:0008092//cytoskeletal protein binding;GO:0005198//structural molecule activity;GO:0005200//structural constituent of cytoskeleton	GO:0045109//intermediate filament organization;GO:0007517//muscle organ development	K07610//desmin	EDL00402.1//desmin, partial [Mus musculus]	2
236920	4983	0.24	0.62	1.36923	0.000678955	Up	0.000120308	Stard8	GO:0005925//focal adhesion	GO:0008289//lipid binding;GO:0005096//GTPase activator activity	GO:0007165//signal transduction	K20632//deleted in liver cancer protein	XP_006528062.1//PREDICTED: stAR-related lipid transfer protein 8 isoform X2 [Mus musculus]	2
634825	454	85.96	221.88	1.36804	6.48295e-88	Up	3.94124e-90	Gm14851	GO:0005615//extracellular space	NA	GO:0006952//defense response	K05230//defensin, alpha	NP_001170953.1//predicted gene 14851 precursor [Mus musculus]	1
93878	3506	0.85	2.19	1.3654	3.09243e-08	Up	2.48456e-09	Pcdhb7	GO:0005887//integral component of plasma membrane;GO:0016021//integral component of membrane;GO:0005886//plasma membrane	GO:0005509//calcium ion binding	GO:0007416//synapse assembly;GO:0007155//cell adhesion;GO:0007156//homophilic cell adhesion via plasma membrane adhesion molecules;GO:0007268//chemical synaptic transmission	K16494//protocadherin beta	XP_003753085.1//PREDICTED: protocadherin beta-4 [Rattus norvegicus]	3
13051	3753	0.89	2.29	1.36347	3.30187e-09	Up	2.36944e-10	Cx3cr1	NA	NA	NA	K04192//CX3C chemokine receptor 1	XP_008708277.1//PREDICTED: CX3C chemokine receptor 1 [Ursus maritimus]	4
18542	1539	4.31	11.08	1.3622	3.38373e-17	Up	1.21813e-18	Pcolce	GO:0031012//extracellular matrix;GO:0070062//extracellular exosome;GO:0005615//extracellular space;GO:0005581//collagen trimer	GO:0016504//peptidase activator activity;GO:0005518//collagen binding;GO:0008201//heparin binding	GO:1990830//cellular response to leukemia inhibitory factor;GO:0006508//proteolysis	K14616//cubilin	NP_032814.2//procollagen C-endopeptidase enhancer 1 precursor [Mus musculus]	2
18124	5573	0.54	1.38	1.35364	2.23081e-06	Up	2.35872e-07	Nr4a3	GO:0005634//nucleus;GO:0005667//transcription factor complex;GO:0042629//mast cell granule	GO:0003707//steroid hormone receptor activity;GO:0001223//transcription coactivator binding;GO:0000978//RNA polymerase II proximal promoter sequence-specific DNA binding;GO:0001046//core promoter sequence-specific DNA binding;GO:0001077//transcriptional activator activity, RNA polymerase II proximal promoter sequence-specific DNA binding;GO:0035259//glucocorticoid receptor binding;GO:0042803//pro…	GO:0060005//vestibular reflex;GO:0031100//animal organ regeneration;GO:0021766//hippocampus development;GO:0046321//positive regulation of fatty acid oxidation;GO:0048660//regulation of smooth muscle cell proliferation;GO:1900625//positive regulation of monocyte aggregation;GO:0097009//energy homeostasis;GO:0043303//mast cell degranulation;GO:0042472//inner ear morphogenesis;GO:2000108//positive …	K08559//nuclear receptor subfamily 4 group A member 3	XP_008761925.1//PREDICTED: nuclear receptor subfamily 4 group A member 3 isoform X2 [Rattus norvegicus];NP_001294918.1//nuclear receptor subfamily 4 group A member 3 isoform 2 [Mus musculus]	1;3
223433	2944	0.74	1.89	1.35279	2.4249e-06	Up	2.58706e-07	Fam105a	NA	NA	NA	K18343//ubiquitin thioesterase otulin [EC:3.4.19.12]	NP_001229353.1//inactive ubiquitin thioesterase FAM105A isoform 2 [Mus musculus];EDL08897.1//cDNA sequence BC052328, isoform CRA_b, partial [Mus musculus];NP_001229352.1//inactive ubiquitin thioesterase FAM105A isoform 1 [Mus musculus]	1;2
114886	2331	1.59	4.05	1.3489	8.18339e-10	Up	5.48226e-11	Cygb	NA	NA	NA	K21894//cytoglobin	EAW89405.1//cytoglobin, isoform CRA_a [Homo sapiens]	4
13218	507	47.84	121.6	1.34585	9.43539e-54	Up	9.56024e-56	Defa29	GO:0005615//extracellular space	NA	GO:0006952//defense response	K05230//defensin, alpha	NP_031870.2//alpha-defensin-related sequence 1 precursor [Mus musculus]	2
16169	1627	0.9	2.28	1.34104	0.000244834	Up	3.85974e-05	Il15ra	GO:0031965//nuclear membrane;GO:0005615//extracellular space;GO:0031410//cytoplasmic vesicle;GO:0016021//integral component of membrane;GO:0005886//plasma membrane	NA	GO:0010977//negative regulation of neuron projection development;GO:0007259//JAK-STAT cascade;GO:0031667//response to nutrient levels;GO:0032825//positive regulation of natural killer cell differentiation	K05074//interleukin 15 receptor alpha	EDL08022.1//interleukin 15 receptor, alpha chain, isoform CRA_c, partial [Mus musculus];EDL08028.1//interleukin 15 receptor, alpha chain, isoform CRA_i, partial [Mus musculus];EDL08023.1//interleukin 15 receptor, alpha chain, isoform CRA_d, partial [Mus musculus];EDL08027.1//interleukin 15 receptor, alpha chain, isoform CRA_h, partial [Mus musculus];EDL08024.1//interleukin 15 receptor, alpha chai…	1;2
11811	1218	2.27	5.74	1.33836	4.02991e-07	Up	3.7902e-08	Apobec2	NA	GO:0042802//identical protein binding;GO:0004126//cytidine deaminase activity;GO:0008270//zinc ion binding	GO:0006397//mRNA processing;GO:0016554//cytidine to uridine editing;GO:0080111//DNA demethylation;GO:0016556//mRNA modification	K18772//C->U-editing enzyme APOBEC2 [EC:3.5.4.-]	NP_033824.1//C-	3
13644	3571	0.42	1.06	1.3356	0.000244742	Up	3.85974e-05	Efs	NA	GO:0019904//protein domain specific binding;GO:0017124//SH3 domain binding	GO:0007155//cell adhesion	K05726//breast cancer anti-estrogen resistance 1	NP_034242.2//embryonal Fyn-associated substrate [Mus musculus]	4
18208	5757	0.23	0.58	1.33442	0.000516604	Up	8.88924e-05	Ntn1	GO:0005576//extracellular region;GO:0071944//cell periphery;GO:0005737//cytoplasm;GO:0005604//basement membrane	NA	GO:0033564//anterior/posterior axon guidance;GO:0045773//positive regulation of axon extension;GO:0098609//cell-cell adhesion;GO:0030334//regulation of cell migration;GO:0042472//inner ear morphogenesis;GO:2000147//positive regulation of cell motility;GO:0030517//negative regulation of axon extension;GO:0007411//axon guidance;GO:0007097//nuclear migration;GO:0030879//mammary gland development;GO:…	K06843//netrin 1	NP_032770.2//netrin-1 precursor [Mus musculus]	2
14166	2592	0.92	2.32	1.33442	2.27023e-06	Up	2.40716e-07	Fgf11	GO:0005634//nucleus;GO:0005576//extracellular region	GO:0008083//growth factor activity	NA	K04358//fibroblast growth factor	NP_034328.1//fibroblast growth factor 11 isoform 1 [Mus musculus];NP_001278033.1//fibroblast growth factor 11 isoform 2 [Mus musculus]	1;2
19378	2264	4.21	10.59	1.33081	1.75534e-23	Up	4.41504e-25	Aldh1a2	NA	GO:0016491//oxidoreductase activity	GO:0033339//pectoral fin development;GO:0048385//regulation of retinoic acid receptor signaling pathway;GO:0021575//hindbrain morphogenesis;GO:0022010//central nervous system myelination;GO:0048546//digestive tract morphogenesis;GO:0048593//camera-type eye morphogenesis;GO:0001756//somitogenesis;GO:0048318//axial mesoderm development;GO:0022011//myelination in peripheral nervous system;GO:0048339…	K07249//retinal dehydrogenase [EC:1.2.1.36]	XP_004452944.1//PREDICTED: retinal dehydrogenase 2 [Dasypus novemcinctus]	4
16365	2588	1.54	3.86	1.32567	4.03142e-10	Up	2.62386e-11	Acod1	GO:0005739//mitochondrion	GO:0047613//aconitate decarboxylase activity;GO:0047547//2-methylcitrate dehydratase activity	GO:0071222//cellular response to lipopolysaccharide;GO:0032496//response to lipopolysaccharide;GO:0071356//cellular response to tumor necrosis factor;GO:0050728//negative regulation of inflammatory response;GO:0007566//embryo implantation;GO:0071346//cellular response to interferon-gamma;GO:0035458//cellular response to interferon-beta;GO:0071347//cellular response to interleukin-1;GO:0019679//pr…	K17724//aconitate decarboxylase [EC:4.1.1.6]	EDL00492.1//mCG114119, partial [Mus musculus]	1
13419	1302	6.25	15.61	1.32054	4.44485e-19	Up	1.45707e-20	Dnase1	GO:0070062//extracellular exosome;GO:0005634//nucleus;GO:0005635//nuclear envelope	GO:0003779//actin binding;GO:0004530//deoxyribonuclease I activity	GO:0006308//DNA catabolic process;GO:0006915//apoptotic process	K11994//deoxyribonuclease-1 [EC:3.1.21.1]	EDK97219.1//deoxyribonuclease I, isoform CRA_a, partial [Mus musculus]	1;5
16997	6620	0.82	2.04	1.31487	1.59397e-13	Up	7.35328e-15	Ltbp2	GO:0031012//extracellular matrix;GO:0070062//extracellular exosome;GO:0005615//extracellular space;GO:0005578//proteinaceous extracellular matrix	GO:0005509//calcium ion binding;GO:0008201//heparin binding;GO:0019838//growth factor binding	GO:0097435//supramolecular fiber organization	K08023//latent transforming growth factor beta binding protein 2/3/4	NP_038617.3//latent-transforming growth factor beta-binding protein 2 [Mus musculus]	3
24136	8808	0.42	1.04	1.30812	8.73445e-10	Up	5.88266e-11	Zeb2	NA	NA	NA	K09299//zinc finger homeobox protein 1/2	XP_006498106.1//PREDICTED: zinc finger E-box-binding homeobox 2 isoform X2 [Mus musculus];BAC65594.1//mKIAA0569 protein, partial [Mus musculus]	1;4
381538	4346	0.81	2	1.30401	8.61202e-09	Up	6.49828e-10	Mroh7	GO:0005615//extracellular space;GO:0016021//integral component of membrane	NA	NA	K14793//ribosomal RNA-processing protein 9;K06817//podocalyxin-like;K06568//mucin-1;K19607//X-linked retinitis pigmentosa GTPase regulator;K10770//alkylated DNA repair protein alkB homolog 8 [EC:1.14.11.- 2.1.1.229]	XP_021490954.1//maestro heat-like repeat-containing protein family member 7 isoform X2 [Meriones unguiculatus];NP_001119959.1//maestro heat-like repeat-containing protein family member 7 [Mus musculus];XP_021016723.1//maestro heat-like repeat-containing protein family member 7 isoform X1 [Mus caroli]	1
22361	2416	25.25	62.31	1.30318	1.54039e-141	Up	4.77414e-144	Vnn1	GO:0070062//extracellular exosome;GO:0016021//integral component of membrane;GO:0005886//plasma membrane;GO:0031225//anchored component of membrane	GO:0017159//pantetheine hydrolase activity;GO:0034235//GPI anchor binding	GO:1902176//negative regulation of oxidative stress-induced intrinsic apoptotic signaling pathway;GO:0033089//positive regulation of T cell differentiation in thymus;GO:0002526//acute inflammatory response;GO:0006954//inflammatory response;GO:0098609//cell-cell adhesion;GO:0002544//chronic inflammatory response;GO:0015939//pantothenate metabolic process;GO:0045087//innate immune response	K08069//pantetheine hydrolase [EC:3.5.1.92]	NP_035834.2//pantetheinase precursor [Mus musculus]	3
12495	4221	1.1	2.71	1.30079	2.61957e-11	Up	1.48325e-12	Entpd1	GO:0016020//membrane;GO:0070062//extracellular exosome;GO:0005605//basal lamina;GO:0016021//integral component of membrane	GO:0102491//dGTP phosphohydrolase activity;GO:0005524//ATP binding;GO:0102485//dATP phosphohydrolase activity;GO:0102490//8-oxo-dGTP phosphohydrolase activity;GO:0102486//dCTP phosphohydrolase activity;GO:0102488//dTTP phosphohydrolase activity;GO:0016787//hydrolase activity;GO:0102487//dUTP phosphohydrolase activity;GO:0017111//nucleoside-triphosphatase activity;GO:0102489//GTP phosphohydrolase …	GO:0007186//G-protein coupled receptor signaling pathway;GO:0009181//purine ribonucleoside diphosphate catabolic process;GO:0030168//platelet activation	K01510//apyrase [EC:3.6.1.5]	NP_001291650.1//ectonucleoside triphosphate diphosphohydrolase 1 isoform 1 [Mus musculus];EDL41841.1//ectonucleoside triphosphate diphosphohydrolase 1, isoform CRA_b, partial [Mus musculus]	1;4
244202	4483	1.33	3.27	1.29786	2.50034e-14	Up	1.09086e-15	Nlrp10	GO:0005737//cytoplasm;GO:0019897//extrinsic component of plasma membrane	GO:0005524//ATP binding;GO:0003924//GTPase activity;GO:0016887//ATPase activity	GO:0050832//defense response to fungus;GO:0050829//defense response to Gram-negative bacterium;GO:0050717//positive regulation of interleukin-1 alpha secretion;GO:2000318//positive regulation of T-helper 17 type immune response;GO:0050729//positive regulation of inflammatory response;GO:1900426//positive regulation of defense response to bacterium;GO:0006954//inflammatory response;GO:0002250//ada…	K22266//NACHT, LRR and PYD domains-containing protein 10	NP_780741.1//NACHT, LRR and PYD domains-containing protein 10 [Mus musculus]	3
227231	5585	10.5	25.72	1.2925	7.21275e-136	Up	2.49338e-138	Cps1	GO:0005730//nucleolus;GO:0042645//mitochondrial nucleoid;GO:0043234//protein complex;GO:0005743//mitochondrial inner membrane;GO:0005739//mitochondrion;GO:0005737//cytoplasm	GO:0004175//endopeptidase activity;GO:0004087//carbamoyl-phosphate synthase (ammonia) activity;GO:0005524//ATP binding;GO:0072341//modified amino acid binding;GO:0004088//carbamoyl-phosphate synthase (glutamine-hydrolyzing) activity;GO:0005543//phospholipid binding;GO:0016595//glutamate binding;GO:0046872//metal ion binding;GO:0005509//calcium ion binding;GO:0032403//protein complex binding	GO:0006526//arginine biosynthetic process;GO:0007494//midgut development;GO:0006541//glutamine metabolic process;GO:0046209//nitric oxide metabolic process;GO:0014075//response to amine;GO:0042493//response to drug;GO:0071377//cellular response to glucagon stimulus;GO:0071400//cellular response to oleic acid;GO:0010043//response to zinc ion;GO:0048545//response to steroid hormone;GO:0000050//urea…	K01948//carbamoyl-phosphate synthase (ammonia) [EC:6.3.4.16]	NP_001074278.1//carbamoyl-phosphate synthase [ammonia], mitochondrial precursor [Mus musculus];NP_058768.1//carbamoyl-phosphate synthase [ammonia], mitochondrial precursor [Rattus norvegicus]	2
53318	1578	1.61	3.93	1.28747	3.35293e-06	Up	3.66908e-07	Pdlim3	GO:0030018//Z disc;GO:0005829//cytosol;GO:0015629//actin cytoskeleton	GO:0046872//metal ion binding;GO:0008092//cytoskeletal protein binding;GO:0008307//structural constituent of muscle;GO:0042805//actinin binding	GO:0007015//actin filament organization;GO:0007507//heart development	K19867//LIM domain-binding protein 3	NP_058078.1//PDZ and LIM domain protein 3 [Mus musculus]	3
215257	1647	1.27	3.1	1.28744	3.47591e-05	Up	4.58676e-06	Il1f9	GO:0005615//extracellular space	GO:0005125//cytokine activity;GO:0005149//interleukin-1 receptor binding	GO:0032755//positive regulation of interleukin-6 production;GO:0045662//negative regulation of myoblast differentiation;GO:1901740//negative regulation of myoblast fusion;GO:0006955//immune response;GO:0019221//cytokine-mediated signaling pathway;GO:0001819//positive regulation of cytokine production;GO:0006954//inflammatory response	K05487//interleukin 1 family, member 9	NP_705731.2//interleukin-36 gamma [Mus musculus]	3
16154	3509	0.53	1.29	1.28331	7.41905e-05	Up	1.05285e-05	Il10ra	GO:0016021//integral component of membrane;GO:0005886//plasma membrane	GO:0004920//interleukin-10 receptor activity;GO:0019969//interleukin-10 binding	GO:0032496//response to lipopolysaccharide;GO:0050807//regulation of synapse organization	K05134//interleukin 10 receptor alpha	NP_001311415.1//interleukin-10 receptor subunit alpha isoform 2 precursor [Mus musculus];NP_032374.1//interleukin-10 receptor subunit alpha isoform 1 precursor [Mus musculus]	1;3
233335	7683	0.5	1.21	1.27501	3.28565e-05	Up	4.31416e-06	Synm	GO:0016020//membrane;GO:0030018//Z disc;GO:0045111//intermediate filament cytoskeleton;GO:0043034//costamere;GO:0042383//sarcolemma;GO:0060053//neurofilament cytoskeleton;GO:0005882//intermediate filament;GO:0005912//adherens junction	GO:0030674//protein binding, bridging;GO:0008307//structural constituent of muscle;GO:0005200//structural constituent of cytoskeleton;GO:0019215//intermediate filament binding;GO:0017166//vinculin binding	GO:0045104//intermediate filament cytoskeleton organization;GO:0031443//fast-twitch skeletal muscle fiber contraction	K10376//desmuslin	NP_997546.2//synemin isoform M [Mus musculus];NP_964001.2//synemin isoform H [Mus musculus];NP_899135.3//synemin isoform L [Mus musculus]	3;2
15505	3478	7.24	17.52	1.27494	4.54176e-56	Up	4.3853e-58	Hsph1	GO:0005737//cytoplasm	GO:0005524//ATP binding;GO:0000774//adenyl-nucleotide exchange factor activity	NA	K09485//heat shock protein 110kDa	XP_005317130.1//heat shock protein 105 kDa isoform X2 [Ictidomys tridecemlineatus];ERE76523.1//heat shock protein [Cricetulus griseus]	1;2
16176	1348	14.09	34	1.27086	1.52375e-40	Up	2.2523e-42	Il1b	GO:0070062//extracellular exosome;GO:0030141//secretory granule;GO:0005615//extracellular space;GO:0005829//cytosol;GO:0005576//extracellular region;GO:0005776//autophagosome	GO:0019904//protein domain specific binding;GO:0005125//cytokine activity;GO:0005149//interleukin-1 receptor binding	GO:0071407//cellular response to organic cyclic compound;GO:0071260//cellular response to mechanical stimulus;GO:0035690//cellular response to drug;GO:0000187//activation of MAPK activity	K04519//interleukin 1 beta	NP_032387.1//interleukin-1 beta [Mus musculus]	4
219132	2696	0.63	1.52	1.27065	0.000222495	Up	3.48104e-05	Phf11d	GO:0005634//nucleus;GO:0005654//nucleoplasm;GO:0031965//nuclear membrane	GO:0046872//metal ion binding	GO:0006355//regulation of transcription, DNA-templated;GO:0006351//transcription, DNA-templated	K18494//histone-lysine N-methyltransferase SETDB2 [EC:2.1.1.43]	A6H5X4.1//RecName: Full=PHD finger protein 11; AltName: Full=PHD finger protein 11-like; AltName: Full=PHD finger protein 11D	4
211429	3859	0.54	1.3	1.26748	4.17322e-05	Up	5.59398e-06	Pla2g4b	GO:0005737//cytoplasm	GO:0046872//metal ion binding;GO:0102567//phospholipase A2 activity (consuming 1,2-dipalmitoylphosphatidylcholine);GO:0102568//phospholipase A2 activity consuming 1,2-dioleoylphosphatidylethanolamine);GO:0004623//phospholipase A2 activity	GO:0009395//phospholipid catabolic process	K16342//cytosolic phospholipase A2 [EC:3.1.1.4]	NP_663353.3//cytosolic phospholipase A2 beta [Mus musculus]	4
234396	2771	1.12	2.69	1.26411	2.90889e-07	Up	2.67518e-08	Ankle1	NA	NA	NA	K21411//ankyrin repeat and LEM domain-containing protein 1	XP_021516323.1//ankyrin repeat and LEM domain-containing protein 1 isoform X2 [Meriones unguiculatus];XP_006509724.1//PREDICTED: ankyrin repeat and LEM domain-containing protein 1 isoform X1 [Mus musculus]	1;3
13131	4977	1.55	3.71	1.25915	4.13716e-15	Up	1.69649e-16	Dab1	GO:0016020//membrane;GO:0043231//intracellular membrane-bounded organelle;GO:0005903//brush border;GO:0005622//intracellular;GO:0014069//postsynaptic density;GO:0048471//perinuclear region of cytoplasm;GO:0043025//neuronal cell body;GO:0043005//neuron projection;GO:0005829//cytosol;GO:0045177//apical part of cell	GO:0043548//phosphatidylinositol 3-kinase binding;GO:0042169//SH2 domain binding;GO:0005543//phospholipid binding	GO:0007399//nervous system development;GO:0048712//negative regulation of astrocyte differentiation;GO:0021799//cerebral cortex radially oriented cell migration;GO:0045666//positive regulation of neuron differentiation;GO:0097477//lateral motor column neuron migration;GO:0016358//dendrite development;GO:0007162//negative regulation of cell adhesion;GO:0021813//cell-cell adhesion involved in neuro…	K20054//disabled homolog 1	NP_034144.1//disabled homolog 1 isoform 1 [Mus musculus];XP_011238733.1//PREDICTED: disabled homolog 1 isoform X6 [Mus musculus];NP_796233.2//disabled homolog 1 isoform 2 [Mus musculus];XP_011238735.1//PREDICTED: disabled homolog 1 isoform X10 [Mus musculus]	4;3
246256	1250	1.41	3.36	1.25277	0.000308669	Up	4.98382e-05	Fcgr4	GO:0070062//extracellular exosome;GO:0009986//cell surface;GO:0009897//external side of plasma membrane;GO:0016021//integral component of membrane	GO:0019770//IgG receptor activity;GO:0019864//IgG binding;GO:0019767//IgE receptor activity;GO:0019863//IgE binding	GO:0042119//neutrophil activation;GO:0051930//regulation of sensory perception of pain;GO:0042060//wound healing;GO:0071222//cellular response to lipopolysaccharide;GO:0045780//positive regulation of bone resorption	K06463//low affinity immunoglobulin gamma Fc receptor III	NP_653142.2//low affinity immunoglobulin gamma Fc region receptor IV precursor [Mus musculus]	2
213171	1149	6.06	14.39	1.24768	2.22408e-14	Up	9.6238e-16	Prss27	GO:0005576//extracellular region;GO:0046658//anchored component of plasma membrane;GO:0005886//plasma membrane;GO:0019897//extrinsic component of plasma membrane	GO:0004252//serine-type endopeptidase activity;GO:0008236//serine-type peptidase activity	NA	K09628//serine protease 27 [EC:3.4.21.-]	NP_780649.1//serine protease 27 precursor [Mus musculus]	4
12262	1063	10.19	24.18	1.24666	6.25559e-22	Up	1.73e-23	C1qc	NA	NA	NA	K06237//collagen, type IV, alpha	XP_020369783.1//LOW QUALITY PROTEIN: uncharacterized protein LOC109914588 [Rhincodon typus]	2
69861	1189	16.34	38.73	1.24504	3.49279e-39	Up	5.39178e-41	2010003K11Rik	NA	NA	NA	NA	NP_081513.1//uncharacterized protein C11orf86 homolog [Mus musculus]	1
69816	928	2.02	4.78	1.24266	0.000266406	Up	4.2411e-05	Mzb1	GO:0005788//endoplasmic reticulum lumen;GO:0034663//endoplasmic reticulum chaperone complex;GO:0005576//extracellular region;GO:0005737//cytoplasm	NA	GO:0030888//regulation of B cell proliferation;GO:0042127//regulation of cell proliferation;GO:0002642//positive regulation of immunoglobulin biosynthetic process;GO:2001274//negative regulation of glucose import in response to insulin stimulus;GO:0033622//integrin activation;GO:0008284//positive regulation of cell proliferation	K14611//solute carrier family 23 (nucleobase transporter), member 1/2;K15410//elongation factor 1-delta	NP_081498.2//marginal zone B- and B1-cell-specific protein precursor [Mus musculus]	3
22177	586	7.99	18.82	1.236	4.52527e-09	Up	3.28512e-10	Tyrobp	GO:0009986//cell surface;GO:0005622//intracellular;GO:0016021//integral component of membrane;GO:0005886//plasma membrane	GO:0005057//signal transducer activity, downstream of receptor;GO:0016301//kinase activity;GO:0042802//identical protein binding;GO:0005102//receptor binding	GO:0002283//neutrophil activation involved in immune response;GO:2001204//regulation of osteoclast development;GO:0007229//integrin-mediated signaling pathway;GO:0035556//intracellular signal transduction;GO:0002281//macrophage activation involved in immune response;GO:0045087//innate immune response	K07992//TYRO protein tyrosine kinase binding protein	NP_035792.1//TYRO protein tyrosine kinase-binding protein precursor [Mus musculus]	2
69117	1341	2.52	5.91	1.22973	3.60152e-07	Up	3.35724e-08	Adh6a	NA	GO:0004022//alcohol dehydrogenase (NAD) activity;GO:0008270//zinc ion binding;GO:0016491//oxidoreductase activity	NA	K13951//alcohol dehydrogenase 1/7 [EC:1.1.1.1]	XP_021014788.1//alcohol dehydrogenase 1-like [Mus caroli]	1
219033	695	26.3	61.4	1.22318	1.18398e-33	Up	2.07468e-35	Ang4	GO:0030141//secretory granule;GO:0005615//extracellular space;GO:0005730//nucleolus	GO:0004540//ribonuclease activity;GO:0004519//endonuclease activity;GO:0003676//nucleic acid binding	GO:0006401//RNA catabolic process;GO:0061844//antimicrobial humoral immune response mediated by antimicrobial peptide;GO:0001525//angiogenesis;GO:0071222//cellular response to lipopolysaccharide;GO:0042742//defense response to bacterium;GO:0019731//antibacterial humoral response;GO:0045087//innate immune response;GO:0008284//positive regulation of cell proliferation	K16631//angiogenin [EC:3.1.27.-]	NP_808212.2//angiogenin-4 precursor [Mus musculus]	4
12797	1987	2.27	5.27	1.21511	3.51269e-09	Up	2.5291e-10	Cnn1	NA	NA	NA	K09228//KRAB domain-containing zinc finger protein;K07441//beta-1,4-N-acetylglucosaminyltransferase [EC:2.4.1.141];K20526//transgelin	XP_003914986.1//calponin-1 isoform X1 [Papio anubis]	4
192216	4082	0.45	1.04	1.20859	0.000372152	Up	6.14412e-05	Tmem47	GO:0005911//cell-cell junction;GO:0016021//integral component of membrane;GO:0005886//plasma membrane;GO:0005912//adherens junction	NA	NA	K10136//TP53 apoptosis effector	NP_620090.1//transmembrane protein 47 [Mus musculus]	2
70974	8641	2.54	5.87	1.20853	2.39139e-43	Up	3.20696e-45	Pgm2l1	NA	NA	NA	K11809//glucose-1,6-bisphosphate synthase [EC:2.7.1.106]	EDL16431.1//phosphoglucomutase 2-like 1, isoform CRA_d [Mus musculus]	3
230612	4370	2.47	5.7	1.20645	2.33455e-21	Up	6.5954e-23	Slc5a9	NA	NA	NA	K14389//solute carrier family 5 (sodium/glucose cotransporter), member 9	XP_006238660.1//PREDICTED: sodium/glucose cotransporter 4 isoform X1 [Rattus norvegicus]	4
52187	5047	0.82	1.89	1.20469	1.68408e-08	Up	1.31992e-09	Rragd	NA	NA	NA	K16186//Ras-related GTP-binding protein C/D	XP_005362009.1//PREDICTED: ras-related GTP-binding protein D [Microtus ochrogaster]	2
20210	531	28.78	66.23	1.20242	4.18857e-26	Up	9.48656e-28	Saa3	GO:0005615//extracellular space;GO:0034364//high-density lipoprotein particle;GO:0005622//intracellular	GO:0035662//Toll-like receptor 4 binding;GO:0042056//chemoattractant activity	GO:0007252//I-kappaB phosphorylation;GO:0071347//cellular response to interleukin-1;GO:0035634//response to stilbenoid;GO:0060326//cell chemotaxis;GO:0006953//acute-phase response	K17310//serum amyloid A protein	NP_035445.1//serum amyloid A-3 protein precursor [Mus musculus]	3
12983	4776	2.2	5.04	1.19592	1.84756e-20	Up	5.4949e-22	Csf2rb	GO:0016021//integral component of membrane	GO:0004896//cytokine receptor activity	GO:0001558//regulation of cell growth;GO:0019221//cytokine-mediated signaling pathway	K04738//cytokine receptor common subunit beta	NP_031806.3//cytokine receptor common subunit beta precursor [Mus musculus]	1;4
13617	3643	1.66	3.8	1.19482	6.22233e-12	Up	3.2673e-13	Ednra	GO:0030315//T-tubule;GO:0016020//membrane;GO:0031965//nuclear membrane;GO:0016021//integral component of membrane;GO:0005886//plasma membrane	GO:0004962//endothelin receptor activity;GO:0004930//G-protein coupled receptor activity	GO:0090184//positive regulation of kidney development;GO:0008217//regulation of blood pressure;GO:0007205//protein kinase C-activating G-protein coupled receptor signaling pathway;GO:0051482//positive regulation of cytosolic calcium ion concentration involved in phospholipase C-activating G-protein coupled signaling pathway;GO:0043084//penile erection;GO:0071260//cellular response to mechanical s…	K04197//endothelin receptor type A	NP_034462.1//endothelin-1 receptor precursor [Mus musculus]	2
442827	4105	0.74	1.69	1.19143	2.77947e-06	Up	2.99848e-07	Rab44	NA	NA	NA	K17199//Ras and EF-hand domain-containing protein	XP_006524656.1//PREDICTED: ras-related protein Rab-44 isoform X2 [Mus musculus]	2
21926	1639	7.65	17.44	1.18887	2.17927e-23	Up	5.54624e-25	Tnf	NA	NA	NA	K03156//tumor necrosis factor superfamily, member 2	CTQ86160.1//TPA: tumor necrosis factor ligand 1f [Mus musculus]	1;3
12269	1883	2.47	5.57	1.17317	9.20554e-09	Up	7.00648e-10	C4bp	GO:0072562//blood microparticle;GO:0044216//other organism cell	GO:0003723//RNA binding	GO:0006958//complement activation, classical pathway;GO:0045732//positive regulation of protein catabolic process;GO:0045959//negative regulation of complement activation, classical pathway;GO:0045087//innate immune response	K04002//complement component 4 binding protein, alpha	NP_031602.3//C4b-binding protein precursor [Mus musculus]	3
17476	4348	3.11	7.01	1.1725	7.10143e-25	Up	1.69303e-26	Mpeg1	GO:0016021//integral component of membrane	NA	NA	NA	EDL41469.1//mCG55704, partial [Mus musculus]	1
59091	4155	0.5	1.12	1.1635	0.000203296	Up	3.15764e-05	Jph2	GO:0016020//membrane;GO:0030018//Z disc;GO:0016021//integral component of membrane;GO:0033017//sarcoplasmic reticulum membrane;GO:0005886//plasma membrane;GO:0030314//junctional membrane complex;GO:0016529//sarcoplasmic reticulum	GO:0070300//phosphatidic acid binding;GO:0032266//phosphatidylinositol-3-phosphate binding;GO:0010314//phosphatidylinositol-5-phosphate binding;GO:0005546//phosphatidylinositol-4,5-bisphosphate binding;GO:0015278//calcium-release channel activity;GO:0005547//phosphatidylinositol-3,4,5-trisphosphate binding;GO:0080025//phosphatidylinositol-3,5-bisphosphate binding;GO:0070273//phosphatidylinositol-…	GO:0055024//regulation of cardiac muscle tissue development;GO:0007275//multicellular organism development;GO:0060316//positive regulation of ryanodine-sensitive calcium-release channel activity;GO:0007204//positive regulation of cytosolic calcium ion concentration;GO:0055074//calcium ion homeostasis	K19530//junctophilin	NP_067541.1//junctophilin-2 [Mus musculus]	1;2
15426	2369	1.25	2.8	1.1635	9.57027e-06	Up	1.13511e-06	Hoxc8	GO:0005654//nucleoplasm;GO:0015630//microtubule cytoskeleton	GO:0043565//sequence-specific DNA binding;GO:0003700//DNA binding transcription factor activity	GO:0000122//negative regulation of transcription from RNA polymerase II promoter;GO:0009952//anterior/posterior pattern specification;GO:0030182//neuron differentiation;GO:0048705//skeletal system morphogenesis	K09308//homeobox protein HoxB/C/D8	XP_014642044.1//PREDICTED: homeobox protein Hox-C8 [Ceratotherium simum simum]	2
21817	3549	80.43	179.65	1.15938	0	Up	0	Tgm2	GO:0016020//membrane;GO:0031012//extracellular matrix;GO:0070062//extracellular exosome;GO:0031226//intrinsic component of plasma membrane;GO:0005783//endoplasmic reticulum;GO:0005925//focal adhesion;GO:0005737//cytoplasm;GO:0005578//proteinaceous extracellular matrix;GO:0005829//cytosol;GO:0005739//mitochondrion	GO:0019904//protein domain specific binding;GO:0005509//calcium ion binding;GO:0008483//transaminase activity;GO:0005525//GTP binding;GO:0003810//protein-glutamine gamma-glutamyltransferase activity	GO:0007200//phospholipase C-activating G-protein coupled receptor signaling pathway;GO:0060445//branching involved in salivary gland morphogenesis;GO:0051482//positive regulation of cytosolic calcium ion concentration involved in phospholipase C-activating G-protein coupled signaling pathway;GO:0045785//positive regulation of cell adhesion;GO:0051260//protein homooligomerization;GO:0050729//posit…	K05625//transglutaminase 2 [EC:2.3.2.13]	EDL06255.1//transglutaminase 2, C polypeptide, isoform CRA_a, partial [Mus musculus]	3
16664	1137	13.92	31.09	1.15929	1.83512e-41	Up	2.62504e-43	Krt14	NA	NA	NA	K07604//type I keratin, acidic	XP_006992929.1//PREDICTED: keratin, type I cytoskeletal 14 isoform X1 [Peromyscus maniculatus bairdii];XP_021579896.1//keratin, type I cytoskeletal 14 isoform X4 [Ictidomys tridecemlineatus];EDL02573.1//mCG144006, partial [Mus musculus];XP_021031030.1//keratin, type I cytoskeletal 14 isoform X2 [Mus caroli]	1;2
435285	972	3.37	7.52	1.15798	5.19396e-06	Up	5.85706e-07	Krtap4-16	GO:0045095//keratin filament	NA	GO:0042633//hair cycle;GO:0007568//aging	K03006//DNA-directed RNA polymerase II subunit RPB1 [EC:2.7.7.6];K14000//ribosome-binding protein 1	NP_001013845.1//keratin-associated protein 4-3 [Mus musculus]	1
23937	2703	0.87	1.94	1.15697	0.000110248	Up	1.61909e-05	Mab21l2	NA	NA	NA	K17834//cyclic GMP-AMP synthase [EC:2.7.7.86]	OWK52173.1//Protein mab-21-like 2 [Lonchura striata domestica]	3
54447	4835	14.97	33.35	1.15561	1.8168e-127	Up	6.82192e-130	Asah2	NA	NA	NA	K12349//neutral ceramidase [EC:3.5.1.23]	XP_007626086.1//PREDICTED: neutral ceramidase isoform X3 [Cricetulus griseus];EDL41715.1//N-acylsphingosine amidohydrolase 2, isoform CRA_a, partial [Mus musculus]	1
13527	2660	0.44	0.98	1.15528	6.51178e-06	Up	7.48284e-07	Dtna	GO:0043234//protein complex;GO:0016014//dystrobrevin complex;GO:0042383//sarcolemma;GO:0030054//cell junction;GO:0045202//synapse;GO:0005737//cytoplasm	GO:0008270//zinc ion binding	NA	K10366//dystrophin	XP_003365574.1//PREDICTED: dystrobrevin alpha isoform X17 [Equus caballus];XP_017173301.1//PREDICTED: dystrobrevin alpha isoform X4 [Mus musculus];EDK96977.1//dystrobrevin alpha, isoform CRA_b, partial [Mus musculus];XP_021541975.1//dystrobrevin alpha isoform X8 [Neomonachus schauinslandi];NP_001272736.1//dystrobrevin alpha isoform a [Mus musculus]	1;4
380924	2768	22.1	49.16	1.15344	4.79086e-106	Up	2.34146e-108	Olfm4	NA	NA	NA	K22254//ubiquilin-like protein;K04593//latrophilin 2;K04592//latrophilin 1;K04594//latrophilin 3	NP_001338876.1//olfactomedin-4 precursor [Mus musculus]	1
22264	639	147.08	327.04	1.15287	6.85207e-148	Up	2.08282e-150	Prap1	GO:0005576//extracellular region	NA	NA	K21250//proline-rich acidic protein 1	NP_033501.2//proline-rich acidic protein 1 precursor [Mus musculus]	2
246746	1877	1.3	2.89	1.15256	5.96085e-05	Up	8.26732e-06	Cd300lf	GO:0016021//integral component of membrane;GO:0005886//plasma membrane	GO:0097001//ceramide binding;GO:0005136//interleukin-4 receptor binding;GO:0001618//virus receptor activity;GO:0001786//phosphatidylserine binding	GO:0035666//TRIF-dependent toll-like receptor signaling pathway;GO:0030316//osteoclast differentiation;GO:2000426//negative regulation of apoptotic cell clearance;GO:0033004//negative regulation of mast cell activation;GO:2000427//positive regulation of apoptotic cell clearance;GO:0034125//negative regulation of MyD88-dependent toll-like receptor signaling pathway;GO:0035772//interleukin-13-media…	K20395//CO300B/D/F antigen	NP_663609.2//CMRF35-like molecule 1 isoform 2 precursor [Mus musculus];NP_001162624.1//CMRF35-like molecule 1 isoform 1 precursor [Mus musculus];NP_001334577.1//CMRF35-like molecule 1 isoform 3 precursor [Mus musculus]	1;3
23887	4369	0.64	1.42	1.14975	1.76106e-05	Up	2.20106e-06	Ggt5	GO:0031226//intrinsic component of plasma membrane;GO:0016021//integral component of membrane;GO:0005886//plasma membrane	GO:0000048//peptidyltransferase activity;GO:0102953//hypoglycin A gamma-glutamyl transpeptidase activity;GO:0002951//leukotriene-C(4) hydrolase;GO:0036374//glutathione hydrolase activity	GO:0006508//proteolysis;GO:0006751//glutathione catabolic process;GO:0006631//fatty acid metabolic process;GO:0006520//cellular amino acid metabolic process;GO:1901750//leukotriene D4 biosynthetic process;GO:0006750//glutathione biosynthetic process;GO:0006954//inflammatory response	K18592//gamma-glutamyltranspeptidase / glutathione hydrolase / leukotriene-C4 hydrolase [EC:2.3.2.2 3.4.19.13 3.4.19.14]	NP_035950.2//gamma-glutamyltransferase 5 [Mus musculus]	1;5
20715	1863	2.58	5.72	1.14864	1.06676e-08	Up	8.15108e-10	Serpina3g	GO:0005615//extracellular space	GO:0004867//serine-type endopeptidase inhibitor activity	GO:0043434//response to peptide hormone;GO:0034097//response to cytokine	K04525//serpin peptidase inhibitor, clade A	NP_001340541.1//serine protease inhibitor A3G isoform 2 [Mus musculus];EDL18797.1//mCG117402 [Mus musculus]	1;2
14747	2845	0.66	1.46	1.14543	0.000683259	Up	0.000121275	Cmklr1	GO:0016021//integral component of membrane;GO:0005886//plasma membrane	GO:0004930//G-protein coupled receptor activity	GO:0050848//regulation of calcium-mediated signaling;GO:0010759//positive regulation of macrophage chemotaxis;GO:0045600//positive regulation of fat cell differentiation;GO:0032695//negative regulation of interleukin-12 production;GO:0006935//chemotaxis;GO:0032088//negative regulation of NF-kappaB transcription factor activity	K04245//chemokine-like receptor 1	XP_021042784.1//chemokine-like receptor 1 [Mus pahari]	1;3
259300	3058	3.18	7.03	1.1445	7.01731e-17	Up	2.56384e-18	Ehd2	GO:0016020//membrane;GO:0070062//extracellular exosome;GO:0015630//microtubule cytoskeleton;GO:0019898//extrinsic component of membrane;GO:0048471//perinuclear region of cytoplasm;GO:0045171//intercellular bridge;GO:0005901//caveola;GO:0055038//recycling endosome membrane;GO:0005829//cytosol;GO:0005886//plasma membrane	GO:0019904//protein domain specific binding;GO:0016787//hydrolase activity;GO:0005524//ATP binding;GO:0042802//identical protein binding;GO:0005509//calcium ion binding;GO:0005525//GTP binding	GO:0072659//protein localization to plasma membrane;GO:2001137//positive regulation of endocytic recycling;GO:0006897//endocytosis;GO:0030866//cortical actin cytoskeleton organization;GO:0032456//endocytic recycling;GO:1901741//positive regulation of myoblast fusion;GO:0097320//plasma membrane tubulation	K12469//EH domain-containing protein 2	NP_694708.2//EH domain-containing protein 2 [Mus musculus]	3
244585	6969	0.59	1.3	1.13972	1.30357e-07	Up	1.13435e-08	Rpgrip1l	GO:0005929//cilium;GO:0005654//nucleoplasm;GO:0032391//photoreceptor connecting cilium;GO:0035869//ciliary transition zone;GO:0005813//centrosome;GO:0005737//cytoplasm;GO:0005879//axonemal microtubule;GO:0036064//ciliary basal body;GO:0005829//cytosol;GO:0005911//cell-cell junction;GO:0005923//bicellular tight junction;GO:0035253//ciliary rootlet;GO:0005886//plasma membrane;GO:0005930//axoneme	GO:0031870//thromboxane A2 receptor binding	GO:0008589//regulation of smoothened signaling pathway;GO:0001822//kidney development;GO:0043010//camera-type eye development;GO:0021532//neural tube patterning;GO:0045744//negative regulation of G-protein coupled receptor protein signaling pathway;GO:0021772//olfactory bulb development;GO:0007420//brain development;GO:0060271//cilium assembly;GO:0007163//establishment or maintenance of cell pola…	K16550//protein fantom	NP_775607.2//protein fantom [Mus musculus]	2
17364	5521	0.86	1.89	1.13598	1.57679e-09	Up	1.09299e-10	Trpm1	GO:0035841//new growing cell tip;GO:0016021//integral component of membrane;GO:0005886//plasma membrane	GO:0005262//calcium channel activity;GO:0005261//cation channel activity	GO:0046548//retinal rod cell development;GO:0071482//cellular response to light stimulus;GO:0060402//calcium ion transport into cytosol;GO:0007165//signal transduction;GO:0007216//G-protein coupled glutamate receptor signaling pathway;GO:0007601//visual perception;GO:0051262//protein tetramerization	K04976//transient receptor potential cation channel subfamily M member 1	EDM08384.1//rCG24726, isoform CRA_a [Rattus norvegicus];NP_001034193.2//transient receptor potential cation channel subfamily M member 1 isoform 2 [Mus musculus]	3;2
140703	1911	1.12	2.46	1.13516	0.000373022	Up	6.16294e-05	Emid1	NA	NA	NA	K19721//collagen, type V/XI/XXIV/XXVII, alpha	XP_008839339.1//PREDICTED: EMI domain-containing protein 1 isoform X2 [Nannospalax galili]	2
16411	4025	1.23	2.7	1.1343	7.98154e-09	Up	5.97022e-10	Itgax	GO:0016020//membrane;GO:0008305//integrin complex;GO:0009986//cell surface;GO:0009897//external side of plasma membrane	GO:0046872//metal ion binding	GO:1903955//positive regulation of protein targeting to mitochondrion;GO:0007229//integrin-mediated signaling pathway;GO:0034113//heterotypic cell-cell adhesion;GO:0051607//defense response to virus	K06462//integrin alpha X	NP_067309.1//integrin alpha-X precursor [Mus musculus]	2
18985	2566	1.41	3.09	1.13191	1.76967e-06	Up	1.83633e-07	Pou2af1	GO:0090575//RNA polymerase II transcription factor complex	GO:0003677//DNA binding;GO:0000979//RNA polymerase II core promoter sequence-specific DNA binding;GO:0001105//RNA polymerase II transcription coactivator activity	GO:0045944//positive regulation of transcription from RNA polymerase II promoter	K14214//NF-kappa-B inhibitor delta	XP_019570883.1//PREDICTED: POU domain class 2-associating factor 1 [Rhinolophus sinicus]	2
109731	2428	3.94	8.62	1.12949	4.55965e-16	Up	1.76103e-17	Maob	GO:0016021//integral component of membrane	GO:0016491//oxidoreductase activity	NA	K00274//monoamine oxidase [EC:1.4.3.4]	XP_019272880.1//PREDICTED: amine oxidase [flavin-containing] B [Panthera pardus]	2
20583	2084	0.91	1.99	1.12883	0.000920677	Up	0.000169396	Snai2	NA	GO:0003676//nucleic acid binding	NA	K09228//KRAB domain-containing zinc finger protein	XP_005479341.1//PREDICTED: zinc finger protein SNAI2 [Zonotrichia albicollis]	2
13195	2017	5.84	12.72	1.12306	3.26706e-19	Up	1.05734e-20	Ddc	GO:0070062//extracellular exosome;GO:0030424//axon;GO:0008021//synaptic vesicle;GO:0005737//cytoplasm;GO:0043025//neuronal cell body	GO:0019904//protein domain specific binding;GO:0016597//amino acid binding;GO:0036468//L-dopa decarboxylase activity;GO:0004058//aromatic-L-amino-acid decarboxylase activity;GO:0030170//pyridoxal phosphate binding;GO:0019899//enzyme binding	GO:0010259//multicellular organism aging;GO:0007623//circadian rhythm;GO:0035690//cellular response to drug;GO:0006520//cellular amino acid metabolic process;GO:0046684//response to pyrethroid;GO:0052314//phytoalexin metabolic process;GO:0009636//response to toxic substance;GO:0042416//dopamine biosynthetic process;GO:0015842//aminergic neurotransmitter loading into synaptic vesicle;GO:0033076//i…	K01593//aromatic-L-amino-acid decarboxylase [EC:4.1.1.28]	XP_006514549.1//PREDICTED: aromatic-L-amino-acid decarboxylase isoform X1 [Mus musculus]	1;4
11816	1243	62.27	135.51	1.12179	6.49078e-126	Up	2.47592e-128	Apoe	GO:0005783//endoplasmic reticulum;GO:0072562//blood microparticle;GO:0042627//chylomicron;GO:0005829//cytosol;GO:0106003//amyloid-beta complex	GO:0016209//antioxidant activity;GO:0001540//amyloid-beta binding;GO:0015485//cholesterol binding;GO:0008201//heparin binding;GO:0017127//cholesterol transporter activity	GO:0072358//cardiovascular system development;GO:0048844//artery morphogenesis;GO:0042982//amyloid precursor protein metabolic process;GO:0006874//cellular calcium ion homeostasis;GO:0097113//AMPA glutamate receptor clustering	K04524//apolipoprotein E	NP_033826.2//apolipoprotein E precursor [Mus musculus]	4;1
414758	2919	4.06	8.81	1.11766	3.469e-19	Up	1.12477e-20	Zfp950	GO:0005634//nucleus;GO:0005622//intracellular	GO:0046872//metal ion binding;GO:0003676//nucleic acid binding	GO:0048008//platelet-derived growth factor receptor signaling pathway;GO:0001822//kidney development;GO:0006355//regulation of transcription, DNA-templated;GO:0048745//smooth muscle tissue development;GO:0014909//smooth muscle cell migration;GO:0035264//multicellular organism growth;GO:0006807//nitrogen compound metabolic process;GO:0009791//post-embryonic development;GO:0060325//face morphogenes…	K09228//KRAB domain-containing zinc finger protein	EDL09486.1//mCG147332 [Mus musculus];NP_001296145.1//zinc finger protein 950 isoform a [Mus musculus];NP_001296124.1//zinc finger protein 950 isoform b [Mus musculus];XP_003512540.2//PREDICTED: LOW QUALITY PROTEIN: zinc finger protein 431 isoform X1 [Cricetulus griseus];XP_017171168.1//PREDICTED: zinc finger protein 431-like isoform X1 [Mus musculus]	1;2
20375	1473	3.04	6.59	1.11621	1.50286e-07	Up	1.3221e-08	Spi1	GO:0005634//nucleus;GO:0005654//nucleoplasm;GO:0005667//transcription factor complex;GO:0000790//nuclear chromatin	GO:0051525//NFAT protein binding;GO:0000978//RNA polymerase II proximal promoter sequence-specific DNA binding;GO:0003723//RNA binding;GO:0003677//DNA binding;GO:0001205//transcriptional activator activity, RNA polymerase II distal enhancer sequence-specific DNA binding;GO:0001077//transcriptional activator activity, RNA polymerase II proximal promoter sequence-specific DNA binding;GO:0003705//tr…	GO:1902895//positive regulation of pri-miRNA transcription from RNA polymerase II promoter;GO:0060033//anatomical structure regression;GO:0045347//negative regulation of MHC class II biosynthetic process;GO:0006355//regulation of transcription, DNA-templated;GO:0035019//somatic stem cell population maintenance;GO:0045893//positive regulation of transcription, DNA-templated;GO:0000122//negative re…	K09438//transcription factor PU.1	XP_003497379.1//PREDICTED: LOW QUALITY PROTEIN: transcription factor PU.1 isoform X1 [Cricetulus griseus]	2
11475	2572	17.01	36.81	1.11371	1.17902e-69	Up	9.34614e-72	Acta2	NA	NA	NA	K12313//actin, aortic smooth muscle	XP_004858412.2//actin, aortic smooth muscle [Heterocephalus glaber]	3
18510	2569	1.88	4.06	1.11075	4.31534e-08	Up	3.5211e-09	Pax8	GO:0005634//nucleus;GO:0005654//nucleoplasm;GO:0005667//transcription factor complex	GO:0000978//RNA polymerase II proximal promoter sequence-specific DNA binding;GO:0003677//DNA binding;GO:0000979//RNA polymerase II core promoter sequence-specific DNA binding;GO:0001077//transcriptional activator activity, RNA polymerase II proximal promoter sequence-specific DNA binding;GO:0044212//transcription regulatory region DNA binding;GO:0003700//DNA binding transcription factor activity	GO:0072050//S-shaped body morphogenesis;GO:0010667//negative regulation of cardiac muscle cell apoptotic process;GO:0030878//thyroid gland development;GO:0001658//branching involved in ureteric bud morphogenesis;GO:0042472//inner ear morphogenesis;GO:0048793//pronephros development;GO:0003281//ventricular septum development;GO:0001823//mesonephros development;GO:0030154//cell differentiation;GO:0…	K09293//paired box protein 8	XP_019683116.1//PREDICTED: paired box protein Pax-8 isoform X2 [Felis catus]	4
100689	2237	3.42	7.38	1.10962	2.07469e-12	Up	1.05849e-13	Spon2	GO:0070062//extracellular exosome;GO:0005615//extracellular space;GO:0005578//proteinaceous extracellular matrix	GO:0046872//metal ion binding;GO:0001530//lipopolysaccharide binding;GO:0003823//antigen binding	GO:0050832//defense response to fungus;GO:0032755//positive regulation of interleukin-6 production;GO:0051607//defense response to virus;GO:0071222//cellular response to lipopolysaccharide;GO:0032496//response to lipopolysaccharide;GO:0042742//defense response to bacterium;GO:0002448//mast cell mediated immunity;GO:0032760//positive regulation of tumor necrosis factor production;GO:0007155//cell …	K06532//prominin 1	NP_598664.3//spondin-2 precursor [Mus musculus]	3
20201	392	15.78	34.02	1.10829	1.25981e-08	Up	9.70874e-10	S100a8	GO:0070062//extracellular exosome;GO:0005634//nucleus;GO:0005615//extracellular space;GO:0045111//intermediate filament cytoskeleton;GO:0005886//plasma membrane;GO:0005737//cytoplasm	GO:0016209//antioxidant activity;GO:0050786//RAGE receptor binding;GO:0005509//calcium ion binding;GO:0008270//zinc ion binding;GO:0035662//Toll-like receptor 4 binding;GO:0008017//microtubule binding;GO:0050544//arachidonic acid binding	GO:0032496//response to lipopolysaccharide;GO:0050729//positive regulation of inflammatory response;GO:0045471//response to ethanol;GO:0014002//astrocyte development;GO:0002523//leukocyte migration involved in inflammatory response;GO:0002793//positive regulation of peptide secretion;GO:0006914//autophagy;GO:0045087//innate immune response;GO:0030593//neutrophil chemotaxis;GO:0042060//wound heali…	K21127//protein S100-A8	NP_038678.1//protein S100-A8 [Mus musculus]	2
16408	5222	0.9	1.94	1.10806	5.05127e-08	Up	4.1547e-09	Itgal	GO:0016020//membrane;GO:0070062//extracellular exosome;GO:0034687//integrin alphaL-beta2 complex;GO:0009897//external side of plasma membrane;GO:0001772//immunological synapse;GO:0008305//integrin complex;GO:0009986//cell surface;GO:0005911//cell-cell junction	GO:0050839//cell adhesion molecule binding;GO:0046982//protein heterodimerization activity;GO:0032403//protein complex binding;GO:0030369//ICAM-3 receptor activity	GO:0050850//positive regulation of calcium-mediated signaling;GO:0050798//activated T cell proliferation;GO:0043113//receptor clustering;GO:0007159//leukocyte cell-cell adhesion;GO:0042102//positive regulation of T cell proliferation;GO:0022409//positive regulation of cell-cell adhesion;GO:0007166//cell surface receptor signaling pathway;GO:0007157//heterophilic cell-cell adhesion via plasma memb…	K05718//integrin alpha L	XP_021078061.1//integrin alpha-L isoform X1 [Mus pahari];XP_021078074.1//integrin alpha-L isoform X3 [Mus pahari];AAD25885.1//integrin alpha L [Mus musculus];NP_001240802.1//integrin alpha-L isoform 3 precursor [Mus musculus]	1;3
114606	1838	1.36	2.93	1.10729	6.9624e-05	Up	9.80164e-06	Tle6	GO:0005634//nucleus;GO:0005938//cell cortex;GO:0043234//protein complex;GO:0005829//cytosol	NA	GO:0045666//positive regulation of neuron differentiation;GO:0050769//positive regulation of neurogenesis;GO:0060136//embryonic process involved in female pregnancy	K04497//groucho	NP_444484.1//transducin-like enhancer protein 6 isoform 1 [Mus musculus];NP_001333624.1//transducin-like enhancer protein 6 isoform 2 [Mus musculus]	1;2
14127	683	13.26	28.47	1.10236	2.74071e-13	Up	1.29211e-14	Fcer1g	GO:0032998//Fc-epsilon receptor I complex;GO:0009986//cell surface;GO:0045121//membrane raft;GO:0005887//integral component of plasma membrane;GO:0009897//external side of plasma membrane;GO:0005886//plasma membrane	GO:0042803//protein homodimerization activity;GO:0019864//IgG binding;GO:0019767//IgE receptor activity;GO:0019863//IgE binding	GO:0001812//positive regulation of type I hypersensitivity;GO:0016064//immunoglobulin mediated immune response;GO:0031623//receptor internalization;GO:0002283//neutrophil activation involved in immune response;GO:0051260//protein homooligomerization;GO:0007166//cell surface receptor signaling pathway;GO:0002292//T cell differentiation involved in immune response;GO:0002554//serotonin secretion by…	K07983//high affinity immunoglobulin epsilon receptor subunit gamma	NP_034315.1//high affinity immunoglobulin epsilon receptor subunit gamma precursor [Mus musculus]	4
17916	3833	0.58	1.24	1.09622	0.000369462	Up	6.0909e-05	Myo1f	NA	NA	NA	K10356//myosin I	XP_007460816.1//PREDICTED: unconventional myosin-If [Lipotes vexillifer]	2
75712	1239	3.73	7.95	1.09178	3.13852e-07	Up	2.90694e-08	Tmem14a	GO:0016021//integral component of membrane;GO:0031966//mitochondrial membrane;GO:0005789//endoplasmic reticulum membrane	NA	GO:0043066//negative regulation of apoptotic process;GO:1901029//negative regulation of mitochondrial outer membrane permeabilization involved in apoptotic signaling pathway	NA	EDL14387.1//transmembrane protein 14A, isoform CRA_a, partial [Mus musculus];XP_006495642.1//PREDICTED: transmembrane protein 14A isoform X1 [Mus musculus]	1;3
381903	2002	5.98	12.73	1.09002	2.7148e-18	Up	9.25538e-20	Alg8	GO:0016021//integral component of membrane;GO:0005789//endoplasmic reticulum membrane	GO:0042281//dolichyl pyrophosphate Man9GlcNAc2 alpha-1,3-glucosyltransferase activity;GO:0000033//alpha-1,3-mannosyltransferase activity	GO:0006490//oligosaccharide-lipid intermediate biosynthetic process;GO:0006487//protein N-linked glycosylation	K03849//alpha-1,3-glucosyltransferase [EC:2.4.1.265]	NP_950200.2//probable dolichyl pyrophosphate Glc1Man9GlcNAc2 alpha-1,3-glucosyltransferase precursor [Mus musculus]	2
240334	2017	5.99	12.75	1.08987	1.96454e-18	Up	6.67416e-20	Pcyox1l	GO:0005774//vacuolar membrane;GO:0016020//membrane;GO:0005576//extracellular region	GO:0001735//prenylcysteine oxidase activity	GO:0030328//prenylcysteine catabolic process;GO:0030327//prenylated protein catabolic process	K05906//prenylcysteine oxidase / farnesylcysteine lyase [EC:1.8.3.5 1.8.3.6]	NP_766420.1//prenylcysteine oxidase-like precursor [Mus musculus]	4
216799	4021	0.91	1.93	1.08466	3.67854e-06	Up	4.05828e-07	Nlrp3	GO:0005634//nucleus;GO:0072559//NLRP3 inflammasome complex;GO:0005783//endoplasmic reticulum;GO:0005829//cytosol;GO:0005576//extracellular region;GO:0005737//cytoplasm	GO:0005524//ATP binding;GO:0042802//identical protein binding;GO:0043565//sequence-specific DNA binding;GO:0008134//transcription factor binding	GO:0045630//positive regulation of T-helper 2 cell differentiation;GO:0050713//negative regulation of interleukin-1 beta secretion;GO:0071222//cellular response to lipopolysaccharide;GO:2000321//positive regulation of T-helper 17 cell differentiation;GO:0050728//negative regulation of inflammatory response;GO:0032611//interleukin-1 beta production;GO:0032754//positive regulation of interleukin-5 …	K12800//NACHT, LRR and PYD domains-containing protein 3	NP_665826.1//NACHT, LRR and PYD domains-containing protein 3 [Mus musculus]	3
21886	2721	2.38	5.04	1.08246	1.35238e-10	Up	8.31834e-12	Tle2	GO:0005634//nucleus;GO:0005615//extracellular space;GO:0005925//focal adhesion;GO:0016604//nuclear body	GO:0003714//transcription corepressor activity	GO:0045892//negative regulation of transcription, DNA-templated;GO:0090090//negative regulation of canonical Wnt signaling pathway;GO:0006355//regulation of transcription, DNA-templated;GO:0016055//Wnt signaling pathway;GO:0006351//transcription, DNA-templated	K04497//groucho	NP_001239330.1//transducin-like enhancer protein 2 isoform 2 [Mus musculus];NP_062699.1//transducin-like enhancer protein 2 isoform 1 [Mus musculus];XP_006513648.1//PREDICTED: transducin-like enhancer protein 2 isoform X15 [Mus musculus]	1;2
72658	1105	2.13	4.51	1.08227	0.000492702	Up	8.41628e-05	2700097O09Rik	NA	NA	NA	NA	NP_082590.2//uncharacterized protein LOC72658 [Mus musculus]	2
244144	3982	0.82	1.73	1.07708	2.24805e-05	Up	2.86332e-06	Usp35	NA	GO:0004843//thiol-dependent ubiquitin-specific protease activity	GO:0006511//ubiquitin-dependent protein catabolic process;GO:0016579//protein deubiquitination	K11854//ubiquitin carboxyl-terminal hydrolase 35/38 [EC:3.4.19.12]	NP_001170883.1//ubiquitin carboxyl-terminal hydrolase 35 [Mus musculus]	1
20556	1684	4.61	9.72	1.07619	1.2617e-11	Up	6.88076e-13	Slfn2	NA	GO:0005524//ATP binding	GO:0008285//negative regulation of cell proliferation	NA	NP_035538.1//schlafen family member 12-like [Mus musculus]	1
70997	2264	2.33	4.91	1.07539	3.48839e-08	Up	2.8214e-09	Spef1	NA	NA	NA	K06540//disintegrin and metalloproteinase domain-containing protein 8 [EC:3.4.24.-]	XP_021011079.1//sperm flagellar protein 1 isoform X2 [Mus caroli]	2
20202	536	23.22	48.89	1.07417	1.61486e-16	Up	6.07328e-18	S100a9	GO:0031012//extracellular matrix;GO:0070062//extracellular exosome;GO:0005856//cytoskeleton;GO:0005634//nucleus;GO:0005654//nucleoplasm;GO:0005615//extracellular space;GO:0030054//cell junction;GO:0005737//cytoplasm;GO:0005829//cytosol;GO:0005886//plasma membrane	GO:0016209//antioxidant activity;GO:0050786//RAGE receptor binding;GO:0005509//calcium ion binding;GO:0008270//zinc ion binding;GO:0035662//Toll-like receptor 4 binding;GO:0008017//microtubule binding;GO:0050544//arachidonic acid binding	GO:0061844//antimicrobial humoral immune response mediated by antimicrobial peptide;GO:0050729//positive regulation of inflammatory response;GO:0014002//astrocyte development;GO:0002523//leukocyte migration involved in inflammatory response;GO:0002793//positive regulation of peptide secretion;GO:0035821//modification of morphology or physiology of other organism;GO:0006914//autophagy;GO:0045087//…	K21128//protein S100-A9	NP_033140.1//protein S100-A9 [Mus musculus]	1;3
14871	1023	2.13	4.48	1.07265	0.000891406	Up	0.000163586	Gstt1	GO:0005634//nucleus;GO:0005829//cytosol;GO:0005737//cytoplasm	GO:0004364//glutathione transferase activity;GO:0004602//glutathione peroxidase activity;GO:0047651//alkylhalidase activity	GO:0009751//response to salicylic acid;GO:0042493//response to drug;GO:0006749//glutathione metabolic process;GO:0033197//response to vitamin E;GO:0010269//response to selenium ion;GO:0006304//DNA modification;GO:0018900//dichloromethane metabolic process	K00799//glutathione S-transferase [EC:2.5.1.18]	XP_006513302.3//PREDICTED: glutathione S-transferase theta-1 isoform X1 [Mus musculus];NP_032211.3//glutathione S-transferase theta-1 [Mus musculus]	1;3
171168	2429	1.38	2.9	1.07138	1.67916e-05	Up	2.0927e-06	Acer1	GO:0005783//endoplasmic reticulum;GO:0016021//integral component of membrane	GO:0071633//dihydroceramidase activity;GO:0017040//ceramidase activity	GO:0030154//cell differentiation;GO:0046512//sphingosine biosynthetic process;GO:0030216//keratinocyte differentiation;GO:0030148//sphingolipid biosynthetic process;GO:0010446//response to alkaline pH;GO:0071277//cellular response to calcium ion;GO:0008544//epidermis development;GO:0006665//sphingolipid metabolic process;GO:0046514//ceramide catabolic process;GO:0019216//regulation of lipid metab…	K01441//alkaline ceramidase [EC:3.5.1.23]	EDL38214.1//N-acylsphingosine amidohydrolase (alkaline ceramidase) 3, partial [Mus musculus]	4
434215	3817	1.44	3.01	1.06369	2.10567e-08	Up	1.66917e-09	Lrrc32	GO:0005887//integral component of plasma membrane	NA	GO:0046007//negative regulation of activated T cell proliferation;GO:0010628//positive regulation of gene expression;GO:0050710//negative regulation of cytokine secretion	K17256//insulin-like growth factor-binding protein complex acid labile subunit	XP_021023369.1//leucine-rich repeat-containing protein 32 [Mus caroli]	1
240725	4544	1.57	3.28	1.06293	7.60835e-11	Up	4.54832e-12	Sulf1	GO:0005795//Golgi stack;GO:0005615//extracellular space;GO:0005783//endoplasmic reticulum;GO:0009986//cell surface;GO:0045121//membrane raft;GO:0005794//Golgi apparatus;GO:0005886//plasma membrane	GO:0005509//calcium ion binding;GO:0004065//arylsulfatase activity;GO:0008449//N-acetylglucosamine-6-sulfatase activity	GO:0006790//sulfur compound metabolic process;GO:0030201//heparan sulfate proteoglycan metabolic process;GO:0001822//kidney development;GO:0003094//glomerular filtration;GO:0032836//glomerular basement membrane development;GO:0010575//positive regulation of vascular endothelial growth factor production;GO:0002063//chondrocyte development;GO:0030513//positive regulation of BMP signaling pathway;GO…	K14607//extracellular sulfatase Sulf [EC:3.1.6.-]	NP_758498.1//extracellular sulfatase Sulf-1 precursor [Mus musculus]	1
80861	2427	0.97	2.02	1.0583	0.000639663	Up	0.000112507	Dhx58	GO:0005737//cytoplasm	GO:0003677//DNA binding;GO:0016787//hydrolase activity;GO:0005524//ATP binding;GO:0008270//zinc ion binding;GO:0004386//helicase activity;GO:0003725//double-stranded RNA binding;GO:0003727//single-stranded RNA binding	GO:0039536//negative regulation of RIG-I signaling pathway;GO:0045824//negative regulation of innate immune response;GO:0032481//positive regulation of type I interferon production;GO:0039534//negative regulation of MDA-5 signaling pathway;GO:0051607//defense response to virus;GO:0045088//regulation of innate immune response;GO:1900245//positive regulation of MDA-5 signaling pathway;GO:1900246//p…	K12649//ATP-dependent RNA helicase DHX58 [EC:3.6.3.14]	NP_084426.2//probable ATP-dependent RNA helicase DHX58 [Mus musculus]	2
20672	1619	3.32	6.9	1.05541	6.26934e-08	Up	5.22756e-09	Sox18	GO:0005634//nucleus;GO:0044798//nuclear transcription factor complex;GO:0000790//nuclear chromatin	GO:0000981//RNA polymerase II transcription factor activity, sequence-specific DNA binding;GO:0000978//RNA polymerase II proximal promoter sequence-specific DNA binding;GO:0003677//DNA binding;GO:0043565//sequence-specific DNA binding;GO:0046982//protein heterodimerization activity;GO:0001077//transcriptional activator activity, RNA polymerase II proximal promoter sequence-specific DNA binding;GO…	GO:0006355//regulation of transcription, DNA-templated;GO:0072091//regulation of stem cell proliferation;GO:0043534//blood vessel endothelial cell migration;GO:0001568//blood vessel development;GO:0042789//mRNA transcription from RNA polymerase II promoter;GO:0060836//lymphatic endothelial cell differentiation;GO:0045893//positive regulation of transcription, DNA-templated;GO:0000122//negative re…	K09270//transcription factor SOX7/8/10/18 (SOX group E/F)	NP_033262.2//transcription factor SOX-18 [Mus musculus]	2
12978	3875	4.93	10.22	1.05174	4.68432e-27	Up	1.02743e-28	Csf1r	GO:0016020//membrane;GO:0043231//intracellular membrane-bounded organelle;GO:0005654//nucleoplasm;GO:0009986//cell surface;GO:0016021//integral component of membrane;GO:0005886//plasma membrane;GO:1990682//CSF1-CSF1R complex	GO:0019955//cytokine binding;GO:0005011//macrophage colony-stimulating factor receptor activity;GO:0005524//ATP binding;GO:0019903//protein phosphatase binding;GO:0042803//protein homodimerization activity;GO:0004714//transmembrane receptor protein tyrosine kinase activity	GO:0030335//positive regulation of cell migration;GO:0030316//osteoclast differentiation;GO:0090197//positive regulation of chemokine secretion;GO:0045217//cell-cell junction maintenance;GO:0021772//olfactory bulb development;GO:0007169//transmembrane receptor protein tyrosine kinase signaling pathway;GO:0042531//positive regulation of tyrosine phosphorylation of STAT protein;GO:0008283//cell pro…	K05090//macrophage colony-stimulating factor 1 receptor [EC:2.7.10.1]	NP_001032948.2//macrophage colony-stimulating factor 1 receptor precursor [Mus musculus]	2
18089	2145	2.75	5.7	1.05153	1.27362e-08	Up	9.83794e-10	Nkx2-3	GO:0005634//nucleus	GO:0043565//sequence-specific DNA binding	GO:0002317//plasma cell differentiation;GO:0048537//mucosal-associated lymphoid tissue development;GO:0042127//regulation of cell proliferation;GO:0009791//post-embryonic development;GO:0048541//Peyer's patch development;GO:0048536//spleen development;GO:0030225//macrophage differentiation;GO:0001776//leukocyte homeostasis;GO:0030183//B cell differentiation;GO:0006641//triglyceride metabolic proc…	K09343//homeobox protein Nkx-2.3	NP_032725.1//homeobox protein Nkx-2.3 [Mus musculus]	2
52377	1444	4.16	8.61	1.04943	1.27264e-08	Up	9.83794e-10	Rcn3	GO:0005788//endoplasmic reticulum lumen	GO:0005509//calcium ion binding	NA	K19934//calcium-binding protein;K17286//erythrocyte band 7 integral membrane protein	EDL22797.1//reticulocalbin 3, EF-hand calcium binding domain, isoform CRA_a, partial [Mus musculus];EDL22798.1//reticulocalbin 3, EF-hand calcium binding domain, isoform CRA_b, partial [Mus musculus]	1;2
100044193	2514	1.15	2.38	1.04933	0.000104538	Up	1.52402e-05	Gm20939	GO:0005634//nucleus	GO:0046872//metal ion binding;GO:0003676//nucleic acid binding	GO:0048008//platelet-derived growth factor receptor signaling pathway;GO:0001822//kidney development;GO:0006355//regulation of transcription, DNA-templated;GO:0048745//smooth muscle tissue development;GO:0014909//smooth muscle cell migration;GO:0035264//multicellular organism growth;GO:0006807//nitrogen compound metabolic process;GO:0009791//post-embryonic development;GO:0060325//face morphogenes…	K09228//KRAB domain-containing zinc finger protein	AAH70434.1//Hypothetical protein LOC100044193 [Mus musculus]	2
19737	4096	3.6	7.45	1.04924	6.26105e-21	Up	1.81734e-22	Rgs5	GO:0005829//cytosol;GO:0005886//plasma membrane;GO:0005737//cytoplasm	GO:0005096//GTPase activator activity	GO:0007186//G-protein coupled receptor signaling pathway;GO:0007165//signal transduction;GO:0009968//negative regulation of signal transduction;GO:0045744//negative regulation of G-protein coupled receptor protein signaling pathway	K16449//regulator of G-protein signaling	NP_033089.2//regulator of G-protein signaling 5 isoform 1 [Mus musculus];NP_001300634.1//regulator of G-protein signaling 5 isoform 2 [Mus musculus]	1;4
56316	3323	2.31	4.78	1.04912	3.93476e-11	Up	2.27718e-12	Ggcx	GO:0016021//integral component of membrane;GO:0005789//endoplasmic reticulum membrane	GO:0008488//gamma-glutamyl carboxylase activity	GO:0017187//peptidyl-glutamic acid carboxylation	K10106//vitamin K-dependent gamma-carboxylase [EC:4.1.1.90]	NP_062776.1//vitamin K-dependent gamma-carboxylase [Mus musculus]	5
12843	5222	21.45	44.25	1.0447	1.62392e-155	Up	4.83944e-158	Col1a2	GO:0031012//extracellular matrix;GO:0070062//extracellular exosome;GO:0005584//collagen type I trimer;GO:0005615//extracellular space;GO:0005783//endoplasmic reticulum;GO:0005581//collagen trimer	GO:0002020//protease binding;GO:0048407//platelet-derived growth factor binding;GO:0046872//metal ion binding;GO:0005201//extracellular matrix structural constituent;GO:0030674//protein binding, bridging;GO:0042802//identical protein binding;GO:0046332//SMAD binding	GO:0043589//skin morphogenesis;GO:0008217//regulation of blood pressure;GO:0030199//collagen fibril organization;GO:0001568//blood vessel development;GO:0071230//cellular response to amino acid stimulus;GO:0007179//transforming growth factor beta receptor signaling pathway;GO:0007266//Rho protein signal transduction;GO:0070208//protein heterotrimerization;GO:0001501//skeletal system development	K06236//collagen, type I, alpha	NP_031769.2//collagen alpha-2(I) chain preproprotein [Mus musculus]	3
58207	2601	2.58	5.31	1.04134	1.38211e-09	Up	9.52268e-11	Slc43a3	GO:0016021//integral component of membrane	NA	GO:0055085//transmembrane transport	K08230//MFS transporter, LAT3 family, solute carrier family 43, member 3	NP_067373.2//solute carrier family 43 member 3 [Mus musculus]	3
12259	1082	13.75	28.28	1.04035	1.20466e-19	Up	3.79104e-21	C1qa	NA	NA	NA	K06237//collagen, type IV, alpha	XP_020032706.1//LOW QUALITY PROTEIN: complement C1q subcomponent subunit B [Castor canadensis]	2
320237	3133	0.84	1.72	1.03395	0.000388542	Up	6.46798e-05	Smim10l2a	NA	NA	NA	NA	EDL42143.1//RIKEN cDNA 6330419J24, partial [Mus musculus]	2
18602	2640	6.93	14.17	1.03191	1.18814e-24	Up	2.88926e-26	Padi4	GO:0005634//nucleus;GO:0043234//protein complex;GO:0005737//cytoplasm	GO:0034618//arginine binding;GO:0005509//calcium ion binding;GO:0004668//protein-arginine deiminase activity;GO:0042803//protein homodimerization activity;GO:0016990//arginine deiminase activity	GO:0036413//histone H3-R26 citrullination;GO:0006338//chromatin remodeling;GO:0006355//regulation of transcription, DNA-templated;GO:0006334//nucleosome assembly;GO:0006351//transcription, DNA-templated;GO:0019546//arginine deiminase pathway;GO:0018101//protein citrullination;GO:0019827//stem cell population maintenance;GO:0006325//chromatin organization;GO:0036414//histone citrullination;GO:0045…	K01481//protein-arginine deiminase [EC:3.5.3.15]	NP_035191.2//protein-arginine deiminase type-4 [Mus musculus]	2
12406	2229	15.26	31.2	1.03179	2.1003e-45	Up	2.65386e-47	Serpinh1	GO:0070062//extracellular exosome;GO:0005788//endoplasmic reticulum lumen;GO:0005783//endoplasmic reticulum;GO:0045121//membrane raft;GO:0005793//endoplasmic reticulum-Golgi intermediate compartment;GO:0005737//cytoplasm	GO:0003723//RNA binding;GO:0004867//serine-type endopeptidase inhibitor activity;GO:0005518//collagen binding;GO:0051082//unfolded protein binding	GO:0003433//chondrocyte development involved in endochondral bone morphogenesis;GO:0051604//protein maturation;GO:0030199//collagen fibril organization;GO:0032964//collagen biosynthetic process	K09501//serpin peptidase inhibitor, clade H, member 1	XP_008018373.1//PREDICTED: serpin H1 isoform X1 [Chlorocebus sabaeus];NP_033955.2//serpin H1 precursor [Mus musculus]	1;2
58860	2412	21.9	44.75	1.03096	5.60309e-70	Up	4.4082e-72	Adamdec1	GO:0005576//extracellular region	GO:0046872//metal ion binding;GO:0004222//metalloendopeptidase activity	NA	K08634//ADAM-like, decysin 1 [EC:3.4.24.-]	NP_067450.1//ADAM DEC1 precursor [Mus musculus]	2
15402	1877	6.2	12.66	1.02994	1.47779e-15	Up	5.84846e-17	Hoxa5	NA	NA	NA	K09305//homeobox protein HoxA/B/C5	XP_021047555.1//homeobox protein Hox-A5 [Mus pahari]	5
231805	2588	1	2.04	1.02857	0.000400964	Up	6.70584e-05	Pilra	GO:0070062//extracellular exosome;GO:0016021//integral component of membrane	GO:0042288//MHC class I protein binding	GO:0007169//transmembrane receptor protein tyrosine kinase signaling pathway;GO:0007165//signal transduction	K15411//paired immunoglobulin-like type 2 receptor alpha	NP_705730.1//paired immunoglobulin-like type 2 receptor alpha precursor [Mus musculus]	3
226041	7981	0.51	1.04	1.02801	3.8921e-06	Up	4.32172e-07	Pgm5	NA	GO:0016868//intramolecular transferase activity, phosphotransferases	GO:0005975//carbohydrate metabolic process	K15636//phosphoglucomutase-like protein 5	XP_008510981.1//PREDICTED: phosphoglucomutase-like protein 5 [Equus przewalskii]	2
11536	1694	3.16	6.44	1.02714	1.97555e-07	Up	1.75914e-08	Gpr182	GO:0016021//integral component of membrane	GO:0004930//G-protein coupled receptor activity	NA	K04242//adrenomedullin receptor	NP_031438.2//G-protein coupled receptor 182 [Mus musculus]	2
69572	2169	1.33	2.71	1.02687	0.000184554	Up	2.83904e-05	Mfsd3	GO:0005887//integral component of plasma membrane;GO:0016021//integral component of membrane	GO:0015295//solute:proton symporter activity	GO:0006810//transport;GO:0055085//transmembrane transport	K10730//ATP-dependent DNA helicase Q4 [EC:3.6.4.12]	NP_081398.2//major facilitator superfamily domain-containing protein 3 [Mus musculus]	3
17880	6613	3.06	6.22	1.02338	5.88514e-27	Up	1.30134e-28	Myh11	GO:0016459//myosin complex	GO:0051015//actin filament binding;GO:0005524//ATP binding;GO:0003774//motor activity	NA	K10352//myosin heavy chain	XP_013795627.1//PREDICTED: myosin-11 isoform X1 [Apteryx australis mantelli];XP_013795628.1//PREDICTED: myosin-11 isoform X2 [Apteryx australis mantelli]	1;2
27062	5475	0.63	1.28	1.02272	3.29676e-05	Up	4.3307e-06	Cadps	GO:0031410//cytoplasmic vesicle;GO:0098793//presynapse;GO:0030054//cell junction;GO:0030659//cytoplasmic vesicle membrane	GO:0008289//lipid binding;GO:0046872//metal ion binding;GO:0019901//protein kinase binding	GO:0016050//vesicle organization;GO:0015031//protein transport;GO:0099525//presynaptic dense core vesicle exocytosis;GO:0016082//synaptic vesicle priming;GO:0050432//catecholamine secretion	K19933//calcium-dependent secretion activator	BAC65735.1//mKIAA1121 protein, partial [Mus musculus]	1;3
224481	1360	3.17	6.41	1.01584	5.87851e-06	Up	6.68156e-07	Tfb1m	GO:0042645//mitochondrial nucleoid;GO:0005739//mitochondrion;GO:0005737//cytoplasm	GO:0003723//RNA binding;GO:0003677//DNA binding;GO:0000179//rRNA (adenine-N6,N6-)-dimethyltransferase activity	GO:0006355//regulation of transcription, DNA-templated;GO:0006351//transcription, DNA-templated	K15266//dimethyladenosine transferase 1, mitochondrial [EC:2.1.1.-]	NP_666186.1//dimethyladenosine transferase 1, mitochondrial [Mus musculus]	1
73712	2020	27.34	55.25	1.01496	1.58051e-32	Up	2.92024e-34	Dmkn	GO:0070062//extracellular exosome;GO:0005615//extracellular space	NA	GO:0030154//cell differentiation;GO:1903575//cornified envelope assembly	K12374//arylsulfatase D/F/H [EC:3.1.6.-];K07604//type I keratin, acidic	NP_766487.3//dermokine isoform b precursor [Mus musculus];NP_001159645.1//dermokine isoform c precursor [Mus musculus];NP_082894.1//dermokine isoform a precursor [Mus musculus];NP_001159646.1//dermokine isoform d precursor [Mus musculus];XP_006540453.1//PREDICTED: dermokine isoform X1 [Mus musculus]	4;1;2
13058	4750	1.2	2.42	1.01197	8.3039e-08	Up	7.02798e-09	Cybb	NA	NA	NA	K21421//NADPH oxidase 2 [EC:1.-.-.-]	XP_021008813.1//cytochrome b-245 heavy chain isoform X1 [Mus caroli]	5
54195	3234	0.87	1.75	1.00827	0.000321974	Up	5.2255e-05	Gucy1b1	GO:0048786//presynaptic active zone;GO:0060077//inhibitory synapse;GO:0005622//intracellular;GO:0008074//guanylate cyclase complex, soluble;GO:0005886//plasma membrane;GO:0005737//cytoplasm	GO:0046872//metal ion binding;GO:0051879//Hsp90 protein binding;GO:0020037//heme binding;GO:0000166//nucleotide binding;GO:0046982//protein heterodimerization activity;GO:0005525//GTP binding;GO:0047805//cytidylate cyclase activity;GO:0004383//guanylate cyclase activity	GO:0006182//cGMP biosynthetic process;GO:0071732//cellular response to nitric oxide;GO:0099555//trans-synaptic signaling by nitric oxide, modulating synaptic transmission;GO:0019934//cGMP-mediated signaling;GO:0035556//intracellular signal transduction;GO:0038060//nitric oxide-cGMP-mediated signaling pathway	K12319//guanylate cyclase soluble subunit beta [EC:4.6.1.2]	EDL15435.1//guanylate cyclase 1, soluble, beta 3, isoform CRA_a, partial [Mus musculus];XP_015339991.1//PREDICTED: guanylate cyclase soluble subunit beta-1 [Marmota marmota marmota]	4;1
18173	2304	1.82	3.66	1.00791	7.73742e-06	Up	9.01116e-07	Slc11a1	GO:0010008//endosome membrane;GO:0005770//late endosome;GO:0016021//integral component of membrane;GO:0030670//phagocytic vesicle membrane;GO:0005764//lysosome;GO:0070821//tertiary granule membrane;GO:0005886//plasma membrane	GO:0046915//transition metal ion transmembrane transporter activity;GO:0005384//manganese ion transmembrane transporter activity;GO:0042803//protein homodimerization activity;GO:0051139//metal ion:proton antiporter activity	GO:0006879//cellular iron ion homeostasis;GO:0002606//positive regulation of dendritic cell antigen processing and presentation;GO:0007035//vacuolar acidification;GO:0001819//positive regulation of cytokine production;GO:0055072//iron ion homeostasis;GO:0006826//iron ion transport;GO:0001818//negative regulation of cytokine production;GO:0002827//positive regulation of T-helper 1 type immune resp…	K12347//natural resistance-associated macrophage protein 1	NP_038640.2//natural resistance-associated macrophage protein 1 [Mus musculus]	2
242125	3558	2.88	5.77	1.0025	3.02115e-13	Up	1.43333e-14	Mab21l3	NA	NA	NA	K17834//cyclic GMP-AMP synthase [EC:2.7.7.86]	NP_758499.3//protein mab-21-like 3 [Mus musculus]	4
50909	2762	3.29	6.59	1.00219	8.7538e-12	Up	4.70612e-13	C1ra	GO:0070062//extracellular exosome;GO:0005615//extracellular space;GO:0072562//blood microparticle	GO:0004252//serine-type endopeptidase activity;GO:0005509//calcium ion binding	GO:0006958//complement activation, classical pathway;GO:0031638//zymogen activation;GO:0045087//innate immune response	K01330//complement component 1, r subcomponent [EC:3.4.21.41]	NP_075632.3//complement C1r-A subcomponent precursor [Mus musculus]	3
12765	3043	1.25	2.5	1	2.60554e-05	Up	3.3668e-06	Cxcr2	GO:0016020//membrane;GO:0009986//cell surface;GO:0005622//intracellular;GO:0016021//integral component of membrane;GO:0005886//plasma membrane;GO:0042629//mast cell granule	GO:0004918//interleukin-8 receptor activity;GO:0004871//signal transducer activity;GO:0019959//interleukin-8 binding;GO:0004950//chemokine receptor activity;GO:0016494//C-X-C chemokine receptor activity	GO:0007200//phospholipase C-activating G-protein coupled receptor signaling pathway;GO:0030901//midbrain development;GO:0031623//receptor internalization;GO:0007166//cell surface receptor signaling pathway;GO:0010666//positive regulation of cardiac muscle cell apoptotic process;GO:0045766//positive regulation of angiogenesis;GO:0006935//chemotaxis;GO:0033030//negative regulation of neutrophil apo…	K05050//C-X-C chemokine receptor type 2	NP_034039.1//C-X-C chemokine receptor type 2 [Mus musculus]	3
100039257	1442	53.2	0.01	-12.3772	0	Down	0	Tmem254b	GO:0016021//integral component of membrane	NA	NA	NA	NP_080955.1//transmembrane protein 254 isoform 1 [Mus musculus];XP_021059294.1//transmembrane protein 254 isoform X1 [Mus pahari]	1
433182	1791	187.64	0.15	-10.2888	0	Down	0	Eno1b	GO:0016020//membrane;GO:0070062//extracellular exosome;GO:0005634//nucleus;GO:0005615//extracellular space;GO:0099738//cell cortex region;GO:0043209//myelin sheath;GO:0005737//cytoplasm;GO:0019897//extrinsic component of plasma membrane;GO:0009986//cell surface;GO:0005829//cytosol;GO:0000015//phosphopyruvate hydratase complex;GO:0005886//plasma membrane	GO:0000287//magnesium ion binding;GO:0003723//RNA binding;GO:0004634//phosphopyruvate hydratase activity;GO:0046982//protein heterodimerization activity;GO:0042803//protein homodimerization activity;GO:0001227//transcriptional repressor activity, RNA polymerase II transcription regulatory region sequence-specific DNA binding;GO:0001078//transcriptional repressor activity, RNA polymerase II proxim…	GO:0006096//glycolytic process;GO:0051099//positive regulation of binding;GO:0001701//in utero embryonic development	K01689//enolase [EC:4.2.1.11]	NP_001020559.1//enolase 1B, retrotransposed [Mus musculus]	1
110599589	583	4.17	0.01	-8.7039	3.5822e-10	Down	2.30586e-11	Asdurf	NA	NA	NA	NA	XP_004484986.2//PREDICTED: asparagine synthetase domain-containing protein 1 [Dasypus novemcinctus]	1
100503949	1295	1.05	0.01	-6.71425	3.74289e-06	Down	4.13596e-07	Zfp965	GO:0005634//nucleus;GO:0005622//intracellular	GO:0046872//metal ion binding;GO:0003700//DNA binding transcription factor activity;GO:0003676//nucleic acid binding	GO:0006355//regulation of transcription, DNA-templated	K09228//KRAB domain-containing zinc finger protein	NP_001170877.1//KRAB box and zinc finger C2H2 type domain containing protein isoform 1 [Mus musculus]	1
102902673	2420	0.87	0.01	-6.44294	1.27786e-11	Down	6.97652e-13	Gm21992	GO:0005634//nucleus;GO:0005730//nucleolus;GO:0005667//transcription factor complex;GO:0016592//mediator complex;GO:0030529//intracellular ribonucleoprotein complex;GO:0016607//nuclear speck;GO:0005737//cytoplasm	GO:0003723//RNA binding;GO:0001104//RNA polymerase II transcription cofactor activity;GO:0030674//protein binding, bridging;GO:0008270//zinc ion binding;GO:0030374//ligand-dependent nuclear receptor transcription coactivator activity	GO:0030520//intracellular estrogen receptor signaling pathway;GO:0006281//DNA repair;GO:0006260//DNA replication;GO:0002218//activation of innate immune response;GO:0006351//transcription, DNA-templated;GO:0042921//glucocorticoid receptor signaling pathway;GO:0060395//SMAD protein signal transduction;GO:0098534//centriole assembly;GO:0045944//positive regulation of transcription from RNA polymera…	K13187//RNA-binding protein 4	NP_001277056.1//Rbm14-Rbm4 readthrough isoform a [Mus musculus];NP_001277057.1//Rbm14-Rbm4 readthrough isoform b [Mus musculus];XP_008271825.1//PREDICTED: RNA-binding protein 4 isoform X3 [Oryctolagus cuniculus];XP_007648973.1//PREDICTED: RNA-binding protein 4B isoform X5 [Cricetulus griseus]	1
20533	4584	2.87	0.04	-6.16491	1.8852e-60	Down	1.7079e-62	Slc4a1	GO:0016020//membrane;GO:0070062//extracellular exosome;GO:0016323//basolateral plasma membrane;GO:0072562//blood microparticle;GO:0030018//Z disc;GO:0005887//integral component of plasma membrane;GO:0016021//integral component of membrane;GO:0030863//cortical cytoskeleton	GO:0015108//chloride transmembrane transporter activity;GO:0015301//anion:anion antiporter activity;GO:0008510//sodium:bicarbonate symporter activity;GO:0005452//inorganic anion exchanger activity;GO:0030506//ankyrin binding;GO:0042803//protein homodimerization activity;GO:0015106//bicarbonate transmembrane transporter activity	GO:0015701//bicarbonate transport;GO:0006820//anion transport;GO:0006821//chloride transport;GO:0051453//regulation of intracellular pH	K06573//solute carrier family 4 (anion exchanger), member 1	NP_035533.1//band 3 anion transport protein [Mus musculus]	2
20646	2066	0.6	0.01	-5.90689	7.18185e-06	Down	8.3256e-07	Snrpn	GO:0005685//U1 snRNP;GO:0005634//nucleus;GO:0005654//nucleoplasm;GO:0005686//U2 snRNP;GO:0005687//U4 snRNP;GO:0005737//cytoplasm;GO:0046540//U4/U6 x U5 tri-snRNP complex;GO:0071013//catalytic step 2 spliceosome;GO:0071004//U2-type prespliceosome;GO:0005681//spliceosomal complex;GO:0030529//intracellular ribonucleoprotein complex;GO:0030532//small nuclear ribonucleoprotein complex;GO:0005682//U5 s…	GO:0003723//RNA binding	GO:0000398//mRNA splicing, via spliceosome;GO:0009725//response to hormone;GO:0008380//RNA splicing	K11100//small nuclear ribonucleoprotein N	XP_002753951.1//PREDICTED: small nuclear ribonucleoprotein-associated protein N isoform X1 [Callithrix jacchus]	4;1;2
17480	2958	0.31	0.01	-4.9542	0.000179228	Down	2.75176e-05	Mpl	GO:0009986//cell surface;GO:0005794//Golgi apparatus;GO:0016021//integral component of membrane;GO:0005886//plasma membrane	GO:0038164//thrombopoietin receptor activity	GO:0048872//homeostasis of number of cells;GO:0072091//regulation of stem cell proliferation;GO:0043066//negative regulation of apoptotic process;GO:0032642//regulation of chemokine production;GO:0010628//positive regulation of gene expression;GO:2000035//regulation of stem cell division;GO:0060216//definitive hemopoiesis;GO:0030220//platelet formation	K05082//thrombopoietin receptor	NP_001116421.1//thrombopoietin receptor isoform 1 precursor [Mus musculus];NP_034953.2//thrombopoietin receptor isoform 2 precursor [Mus musculus];NP_001272425.1//thrombopoietin receptor isoform 3 precursor [Mus musculus];XP_021016287.1//thrombopoietin receptor isoform X4 [Mus caroli]	1;3;2
14934	1827	0.64	0.03	-4.41504	0.000125148	Down	1.85432e-05	Gypa	GO:0005887//integral component of plasma membrane;GO:0009897//external side of plasma membrane;GO:0016021//integral component of membrane	GO:0042803//protein homodimerization activity	GO:0047484//regulation of response to osmotic stress;GO:0007016//cytoskeletal anchoring at plasma membrane	K06575//glycophorin A	NP_034499.3//glycophorin-A [Mus musculus]	3
69169	1491	0.75	0.04	-4.22882	0.000227383	Down	3.56294e-05	Fcmr	GO:0009986//cell surface;GO:0009897//external side of plasma membrane;GO:0016021//integral component of membrane	NA	GO:0070229//negative regulation of lymphocyte apoptotic process;GO:2001237//negative regulation of extrinsic apoptotic signaling pathway;GO:0002376//immune system process;GO:1990001//inhibition of cysteine-type endopeptidase activity involved in apoptotic process	K13073//polymeric immunoglobulin receptor	NP_081252.1//fas apoptotic inhibitory molecule 3 precursor [Mus musculus]	2
13105	1651	2.84	0.18	-3.97982	1.99271e-16	Down	7.55374e-18	Cyp2d9	GO:0031090//organelle membrane;GO:0005789//endoplasmic reticulum membrane	GO:0008395//steroid hydroxylase activity;GO:0020037//heme binding;GO:0005506//iron ion binding;GO:0070330//aromatase activity	GO:0019369//arachidonic acid metabolic process	K07414//cytochrome P450 family 2 subfamily D [EC:1.14.14.1]	EDL04497.1//mCG142682, partial [Mus musculus]	2
170812	494	4.18	0.28	-3.9	1.9609e-06	Down	2.05346e-07	Ahsp	GO:0005737//cytoplasm	GO:0030492//hemoglobin binding	GO:0006457//protein folding;GO:0050821//protein stabilization;GO:0030218//erythrocyte differentiation	NA	NP_573508.1//alpha-hemoglobin-stabilizing protein [Mus musculus]	1
101488143	646	309.01	21.38	-3.85332	0	Down	0	Hbb-bt	GO:0070062//extracellular exosome;GO:0005615//extracellular space;GO:0072562//blood microparticle;GO:0031838//haptoglobin-hemoglobin complex;GO:0043209//myelin sheath;GO:0005833//hemoglobin complex	GO:0030492//hemoglobin binding;GO:0020037//heme binding;GO:0005506//iron ion binding;GO:0005344//oxygen carrier activity;GO:0019825//oxygen binding	GO:0010999//regulation of eIF2 alpha phosphorylation by heme;GO:0015671//oxygen transport;GO:0048821//erythrocyte development;GO:0098869//cellular oxidant detoxification;GO:0030097//hemopoiesis	K13823//hemoglobin subunit beta	NP_032246.2//hemoglobin, beta adult t chain [Mus musculus]	5
11656	1938	24.11	1.82	-3.72762	2.2154e-160	Down	5.94188e-163	Alas2	GO:0005759//mitochondrial matrix;GO:0005743//mitochondrial inner membrane;GO:0005739//mitochondrion	GO:0016594//glycine binding;GO:0003870//5-aminolevulinate synthase activity;GO:0030170//pyridoxal phosphate binding;GO:0050662//coenzyme binding	GO:0007595//lactation;GO:0006879//cellular iron ion homeostasis;GO:0042493//response to drug;GO:1901423//response to benzene;GO:0060135//maternal process involved in female pregnancy;GO:0097421//liver regeneration;GO:0006782//protoporphyrinogen IX biosynthetic process;GO:0042541//hemoglobin biosynthetic process;GO:0001666//response to hypoxia;GO:0006783//heme biosynthetic process;GO:0030218//eryt…	K00643//5-aminolevulinate synthase [EC:2.3.1.37]	ERE65582.1//5-aminolevulinate synthase, erythroid-specific, partial [Cricetulus griseus];EDL07517.1//aminolevulinic acid synthase 2, erythroid, isoform CRA_a, partial [Mus musculus]	1;3
14729	2215	0.66	0.05	-3.72247	3.67602e-05	Down	4.86178e-06	Gp5	GO:0070062//extracellular exosome;GO:0016021//integral component of membrane	NA	NA	K06260//platelet glycoprotein V	NP_032174.2//platelet glycoprotein V precursor [Mus musculus]	4
77521	7543	1.65	0.13	-3.66588	1.03632e-42	Down	1.4268e-44	Mtus2	GO:0045171//intercellular bridge;GO:0005634//nucleus;GO:0005874//microtubule;GO:0015630//microtubule cytoskeleton;GO:0005737//cytoplasm	GO:0042803//protein homodimerization activity;GO:0008017//microtubule binding	NA	K09228//KRAB domain-containing zinc finger protein;K16462//centrosomal protein CEP164;K10421//CAP-Gly domain-containing linker protein 1;K18626//trichohyalin	NP_084196.4//microtubule-associated tumor suppressor candidate 2 homolog [Mus musculus];BAB31952.1//unnamed protein product [Mus musculus]	7
70166	1502	0.99	0.08	-3.62936	3.67437e-05	Down	4.86178e-06	Lipn	NA	GO:0016788//hydrolase activity, acting on ester bonds	GO:0016042//lipid catabolic process	K01052//lysosomal acid lipase/cholesteryl ester hydrolase [EC:3.1.1.13]	NP_001178884.1//lipase member N precursor [Rattus norvegicus]	2
15122	569	2298.97	196.63	-3.54743	0	Down	0	Hba-a1	GO:0016020//membrane;GO:0070062//extracellular exosome;GO:0005615//extracellular space;GO:0072562//blood microparticle;GO:0031838//haptoglobin-hemoglobin complex;GO:0022627//cytosolic small ribosomal subunit;GO:0005833//hemoglobin complex	GO:0020037//heme binding;GO:0005506//iron ion binding;GO:0005344//oxygen carrier activity;GO:0019825//oxygen binding	GO:0048821//erythrocyte development;GO:0098869//cellular oxidant detoxification;GO:0001701//in utero embryonic development	K13822//hemoglobin subunit alpha	NP_001077424.1//hemoglobin alpha, adult chain 2 [Mus musculus]	2
110257	587	1176	102.31	-3.52287	0	Down	0	Hba-a2	GO:0016020//membrane;GO:0070062//extracellular exosome;GO:0005615//extracellular space;GO:0072562//blood microparticle;GO:0031838//haptoglobin-hemoglobin complex;GO:0022627//cytosolic small ribosomal subunit;GO:0005833//hemoglobin complex	GO:0020037//heme binding;GO:0005506//iron ion binding;GO:0005344//oxygen carrier activity;GO:0019825//oxygen binding	GO:0048821//erythrocyte development;GO:0098869//cellular oxidant detoxification;GO:0001701//in utero embryonic development	K13822//hemoglobin subunit alpha	NP_001077424.1//hemoglobin alpha, adult chain 2 [Mus musculus]	1
545486	2004	1.25	0.12	-3.38082	4.85341e-08	Down	3.98328e-09	Tubb1	GO:0070062//extracellular exosome;GO:0005874//microtubule;GO:0005737//cytoplasm	GO:0005200//structural constituent of cytoskeleton;GO:0005525//GTP binding;GO:0003924//GTPase activity	GO:0051225//spindle assembly	K07375//tubulin beta	XP_021506448.1//tubulin beta-1 chain [Meriones unguiculatus]	2
100503605	639	1614.02	156.21	-3.3691	0	Down	0	Hbb-bs	GO:0070062//extracellular exosome;GO:0005615//extracellular space;GO:0072562//blood microparticle;GO:0031838//haptoglobin-hemoglobin complex;GO:0043209//myelin sheath;GO:0005833//hemoglobin complex	GO:0030492//hemoglobin binding;GO:0020037//heme binding;GO:0005506//iron ion binding;GO:0005344//oxygen carrier activity;GO:0019825//oxygen binding	GO:0010999//regulation of eIF2 alpha phosphorylation by heme;GO:0015671//oxygen transport;GO:0048821//erythrocyte development;GO:0098869//cellular oxidant detoxification;GO:0030097//hemopoiesis	K13823//hemoglobin subunit beta	NP_032246.2//hemoglobin, beta adult t chain [Mus musculus]	1
17752	392	5.77	0.56	-3.36507	5.63028e-06	Down	6.38264e-07	Mt4	GO:0005623//cell;GO:0005829//cytosol	GO:0046872//metal ion binding	GO:0046686//response to cadmium ion;GO:0006875//cellular metal ion homeostasis;GO:0010038//response to metal ion	K14741//metallothionein 4	NP_032657.1//metallothionein-4 [Mus musculus]	2
100042314	874	1.83	0.19	-3.26777	3.67271e-05	Down	4.86178e-06	Gm10639	GO:0070062//extracellular exosome;GO:0005829//cytosol	GO:0004364//glutathione transferase activity	GO:0006749//glutathione metabolic process;GO:0008152//metabolic process;GO:0035634//response to stilbenoid	K00799//glutathione S-transferase [EC:2.5.1.18]	NP_001116132.1//uncharacterized protein LOC100042314 [Mus musculus]	1
246317	3531	0.92	0.1	-3.20163	5.91387e-10	Down	3.9125e-11	Neto1	GO:0060076//excitatory synapse;GO:0016021//integral component of membrane;GO:0030054//cell junction;GO:0098839//postsynaptic density membrane;GO:0045202//synapse;GO:0014069//postsynaptic density	GO:0035255//ionotropic glutamate receptor binding	GO:0008542//visual learning;GO:2000312//regulation of kainate selective glutamate receptor activity;GO:0097120//receptor localization to synapse;GO:0007613//memory;GO:0048169//regulation of long-term neuronal synaptic plasticity;GO:2000463//positive regulation of excitatory postsynaptic potential	K14616//cubilin	NP_659195.3//neuropilin and tolloid-like protein 1 precursor [Mus musculus]	4
104079	2093	0.93	0.11	-3.07973	7.7092e-06	Down	8.9737e-07	Nxph3	GO:0005576//extracellular region	GO:0005102//receptor binding	NA	K16658//neurexophilin-3	NP_570928.1//neurexophilin-3 precursor [Mus musculus]	3
72082	1989	7.49	1	-2.90497	5.69728e-40	Down	8.62504e-42	Cyp2c55	NA	GO:0020037//heme binding;GO:0071614//linoleic acid epoxygenase activity;GO:0005506//iron ion binding;GO:0008392//arachidonic acid epoxygenase activity	GO:0019369//arachidonic acid metabolic process;GO:0043651//linoleic acid metabolic process	K07413//cytochrome P450 family 2 subfamily C [EC:1.14.14.1];K17720//cytochrome P450 family 2 subfamily C polypeptide 18 [EC:1.14.14.1]	XP_006997727.1//PREDICTED: cytochrome P450 2C55 [Peromyscus maniculatus bairdii]	3
15002	2670	0.52	0.07	-2.89308	0.000269224	Down	4.29076e-05	H2-Ob	GO:0042613//MHC class II protein complex;GO:0005622//intracellular;GO:0016021//integral component of membrane;GO:0005764//lysosome	GO:0023026//MHC class II protein complex binding	GO:0006955//immune response;GO:0002504//antigen processing and presentation of peptide or polysaccharide antigen via MHC class II;GO:0002587//negative regulation of antigen processing and presentation of peptide antigen via MHC class II	K06752//major histocompatibility complex, class II	NP_034519.2//histocompatibility 2, O region beta locus precursor [Mus musculus]	3
114644	3224	1.25	0.17	-2.87832	2.93404e-11	Down	1.6683e-12	Slc13a3	GO:0016020//membrane;GO:0070062//extracellular exosome;GO:0005887//integral component of plasma membrane;GO:0016021//integral component of membrane	GO:0015362//high-affinity sodium:dicarboxylate symporter activity;GO:0015141//succinate transmembrane transporter activity;GO:0015137//citrate transmembrane transporter activity	GO:0006835//dicarboxylic acid transport;GO:0015746//citrate transport	K14445//solute carrier family 13 (sodium-dependent dicarboxylate transporter), member 2/3/5	NP_473396.1//solute carrier family 13 member 3 [Mus musculus]	2
15416	2645	12.33	1.75	-2.81675	2.68256e-85	Down	1.6788e-87	Hoxb8	GO:0005634//nucleus;GO:0005654//nucleoplasm	GO:0043565//sequence-specific DNA binding;GO:0003700//DNA binding transcription factor activity;GO:0001227//transcriptional repressor activity, RNA polymerase II transcription regulatory region sequence-specific DNA binding	GO:0009952//anterior/posterior pattern specification;GO:0021516//dorsal spinal cord development;GO:0008344//adult locomotory behavior;GO:0006351//transcription, DNA-templated;GO:0045638//negative regulation of myeloid cell differentiation;GO:0000122//negative regulation of transcription from RNA polymerase II promoter;GO:0007275//multicellular organism development;GO:0048704//embryonic skeletal s…	K09308//homeobox protein HoxB/C/D8	NP_034591.1//homeobox protein Hox-B8 [Mus musculus]	2
15417	2711	30.8	4.43	-2.79755	2.09606e-217	Down	3.24816e-220	Hoxb9	GO:0090575//RNA polymerase II transcription factor complex;GO:0005634//nucleus;GO:0005654//nucleoplasm;GO:0005739//mitochondrion	GO:0000977//RNA polymerase II regulatory region sequence-specific DNA binding;GO:0043565//sequence-specific DNA binding	GO:0009952//anterior/posterior pattern specification;GO:0006355//regulation of transcription, DNA-templated;GO:0006351//transcription, DNA-templated;GO:0006366//transcription from RNA polymerase II promoter;GO:0060070//canonical Wnt signaling pathway;GO:0060326//cell chemotaxis;GO:0045944//positive regulation of transcription from RNA polymerase II promoter;GO:0048706//embryonic skeletal system d…	K09294//homeobox protein HoxB/C/D9	NP_032296.2//homeobox protein Hox-B9 [Mus musculus];ERE68119.1//homeobox protein Hox-B9-like protein [Cricetulus griseus]	2
235320	5114	0.41	0.06	-2.77259	5.64591e-06	Down	6.40372e-07	Zbtb16	GO:0017053//transcriptional repressor complex;GO:0016605//PML body;GO:0043234//protein complex;GO:0016607//nuclear speck	GO:0001206//transcriptional repressor activity, RNA polymerase II distal enhancer sequence-specific binding;GO:0000980//RNA polymerase II distal enhancer sequence-specific DNA binding;GO:0042803//protein homodimerization activity	GO:0009952//anterior/posterior pattern specification;GO:0045638//negative regulation of myeloid cell differentiation;GO:0051216//cartilage development;GO:0045893//positive regulation of transcription, DNA-templated;GO:0045778//positive regulation of ossification;GO:0032332//positive regulation of chondrocyte differentiation;GO:0043065//positive regulation of apoptotic process;GO:0009880//embryoni…	K10055//zinc finger and BTB domain-containing protein 16	XP_008830958.1//PREDICTED: zinc finger and BTB domain-containing protein 16 [Nannospalax galili]	2
319192	596	8.63	1.37	-2.65518	3.14982e-11	Down	1.80038e-12	Hist2h2aa2	NA	NA	NA	K11251//histone H2A;K11254//histone H4	CAA83210.1//histone H2A, partial [Mus musculus domesticus]	3
24108	947	3.54	0.6	-2.56071	9.21672e-08	Down	7.88294e-09	Ubd	GO:0005634//nucleus;GO:0016235//aggresome;GO:0001650//fibrillar center;GO:0005737//cytoplasm	GO:0070628//proteasome binding	GO:0016567//protein ubiquitination;GO:0032446//protein modification by small protein conjugation;GO:0043123//positive regulation of I-kappaB kinase/NF-kappaB signaling;GO:1901990//regulation of mitotic cell cycle phase transition;GO:0043065//positive regulation of apoptotic process;GO:0006511//ubiquitin-dependent protein catabolic process;GO:0034612//response to tumor necrosis factor;GO:0070842//…	K12157//ubiquitin D	NP_075626.1//ubiquitin D [Mus musculus]	3
100043387	1621	1.02	0.18	-2.5025	0.000189296	Down	2.91988e-05	Gm14305	NA	NA	NA	K09228//KRAB domain-containing zinc finger protein	CAM27169.1//novel KRAB box and zinc finger, C2H2 type domain containing protein [Mus musculus]	1
14857	861	101.21	18.03	-2.48888	8.60954e-184	Down	1.59075e-186	Gsta1	GO:0070062//extracellular exosome;GO:0005829//cytosol	GO:0004364//glutathione transferase activity	GO:0006749//glutathione metabolic process;GO:0008152//metabolic process;GO:0035634//response to stilbenoid	K00799//glutathione S-transferase [EC:2.5.1.18]	NP_032207.3//glutathione S-transferase A1 [Mus musculus]	3
20617	1248	1.87	0.35	-2.41761	7.43062e-06	Down	8.62728e-07	Snca	GO:0030424//axon;GO:0005938//cell cortex;GO:0030054//cell junction;GO:0015629//actin cytoskeleton	GO:0048487//beta-tubulin binding;GO:0005509//calcium ion binding;GO:0043014//alpha-tubulin binding;GO:0050544//arachidonic acid binding	GO:0048148//behavioral response to cocaine;GO:0008344//adult locomotory behavior;GO:0006919//activation of cysteine-type endopeptidase activity involved in apoptotic process;GO:0007568//aging	K04528//alpha-synuclein	EDK98756.1//synuclein, alpha, isoform CRA_b, partial [Mus musculus]	2
54368	811	2.51	0.48	-2.38658	0.000137305	Down	2.05164e-05	Gp9	GO:0016021//integral component of membrane	NA	GO:0007155//cell adhesion;GO:0007596//blood coagulation	K06263//platelet glycoprotein IX	XP_006506457.1//PREDICTED: platelet glycoprotein IX isoform X2 [Mus musculus]	1
22598	4200	0.97	0.19	-2.35199	1.33758e-09	Down	9.19196e-11	Slc6a18	GO:0005887//integral component of plasma membrane;GO:0031526//brush border membrane;GO:0005886//plasma membrane	GO:0005328//neurotransmitter:sodium symporter activity;GO:0005215//transporter activity	GO:0006810//transport;GO:0003333//amino acid transmembrane transport	K05048//solute carrier family 6 (neurotransmitter transporter, amino acid/orphan) member 15/16/17/18/20	XP_021036284.1//sodium-dependent neutral amino acid transporter B(0)AT3 isoform X5 [Mus caroli];XP_021064223.1//sodium-dependent neutral amino acid transporter B(0)AT3 isoform X1 [Mus pahari];XP_021064226.1//sodium-dependent neutral amino acid transporter B(0)AT3 isoform X4 [Mus pahari];NP_001129559.1//sodium-dependent neutral amino acid transporter B(0)AT3 isoform 2 [Mus musculus];NP_001162116.1…	1;3;2
15414	1344	13.34	2.65	-2.33169	1.17082e-36	Down	1.93996e-38	Hoxb6	GO:0005634//nucleus	GO:0003723//RNA binding;GO:0043565//sequence-specific DNA binding;GO:0003700//DNA binding transcription factor activity	GO:0009952//anterior/posterior pattern specification;GO:0034101//erythrocyte homeostasis;GO:0007275//multicellular organism development;GO:0048704//embryonic skeletal system morphogenesis;GO:0048706//embryonic skeletal system development;GO:0006351//transcription, DNA-templated	K09306//homeobox protein HoxA/B/C6	XP_006971965.2//PREDICTED: homeobox protein Hox-B6 isoform X1 [Peromyscus maniculatus bairdii];XP_006532355.1//PREDICTED: homeobox protein Hox-B6 isoform X1 [Mus musculus]	1
13081	3311	0.45	0.09	-2.32193	0.000909957	Down	0.000167315	Cyp24a1	GO:0005634//nucleus;GO:0005654//nucleoplasm;GO:0005739//mitochondrion;GO:0005886//plasma membrane	GO:0008403//25-hydroxycholecalciferol-24-hydroxylase activity;GO:0020037//heme binding;GO:0030342//1-alpha,25-dihydroxyvitamin D3 24-hydroxylase activity;GO:0005506//iron ion binding	GO:0001649//osteoblast differentiation;GO:0042359//vitamin D metabolic process;GO:0033280//response to vitamin D;GO:0055114//oxidation-reduction process	K07436//vitamin D3 24-hydroxylase [EC:1.14.15.16]	NP_034126.1//1,25-dihydroxyvitamin D(3) 24-hydroxylase, mitochondrial precursor [Mus musculus]	4
100042295	874	74.37	15.1	-2.30017	5.1716e-125	Down	2.00354e-127	Gm3776	GO:0070062//extracellular exosome;GO:0005829//cytosol	GO:0004364//glutathione transferase activity	GO:0006749//glutathione metabolic process;GO:0008152//metabolic process;GO:0035634//response to stilbenoid	K00799//glutathione S-transferase [EC:2.5.1.18]	NP_001230021.1//predicted gene 3776 [Mus musculus]	1
57263	718	22.73	4.63	-2.29551	1.24412e-30	Down	2.42476e-32	Retnlb	NA	NA	NA	K13438//resistin	Q99P86.1//RecName: Full=Resistin-like beta; AltName: Full=Cysteine-rich secreted protein A12-beta; AltName: Full=Cysteine-rich secreted protein FIZZ2; AltName: Full=RELMbeta; Flags: Precursor	4
109637	1308	2.06	0.42	-2.29418	8.28896e-06	Down	9.7029e-07	Upk1a	GO:0070062//extracellular exosome;GO:0005783//endoplasmic reticulum;GO:0009986//cell surface;GO:0016324//apical plasma membrane;GO:0016021//integral component of membrane;GO:0005886//plasma membrane	GO:0042803//protein homodimerization activity	GO:0007166//cell surface receptor signaling pathway;GO:0051259//protein oligomerization;GO:0030855//epithelial cell differentiation	K17347//uroplakin-1	NP_081091.1//uroplakin-1a [Mus musculus]	2
15415	1269	20.18	4.13	-2.28871	8.3113e-51	Down	9.16432e-53	Hoxb7	GO:0005654//nucleoplasm;GO:0016604//nuclear body;GO:0005829//cytosol	GO:0000978//RNA polymerase II proximal promoter sequence-specific DNA binding;GO:0003677//DNA binding;GO:0001077//transcriptional activator activity, RNA polymerase II proximal promoter sequence-specific DNA binding	GO:0009952//anterior/posterior pattern specification;GO:0090190//positive regulation of branching involved in ureteric bud morphogenesis;GO:0045944//positive regulation of transcription from RNA polymerase II promoter;GO:0048704//embryonic skeletal system morphogenesis;GO:0030099//myeloid cell differentiation	K09307//homeobox protein HoxA/B7	NP_034590.2//homeobox protein Hox-B7 [Mus musculus]	2
665001	946	2.24	0.46	-2.28379	8.32126e-15	Down	3.47174e-16	Gm14391	NA	NA	NA	K09228//KRAB domain-containing zinc finger protein	CAM27169.1//novel KRAB box and zinc finger, C2H2 type domain containing protein [Mus musculus];EDL01230.1//mCG146993 [Mus musculus]	1;2
72373	876	2.08	0.44	-2.24101	0.00057597	Down	0.000100378	Psca	GO:0016020//membrane;GO:0070062//extracellular exosome;GO:0005886//plasma membrane;GO:0031225//anchored component of membrane	GO:0033130//acetylcholine receptor binding	GO:0099601//regulation of neurotransmitter receptor activity;GO:0070373//negative regulation of ERK1 and ERK2 cascade	K06846//lymphocyte antigen 6 complex locus protein D/E/G6/H	NP_082492.1//prostate stem cell antigen precursor [Mus musculus]	2
71884	1829	6.68	1.49	-2.16454	3.87502e-23	Down	9.9774e-25	Chit1	GO:0005615//extracellular space;GO:0005576//extracellular region;GO:0005764//lysosome	GO:0008061//chitin binding;GO:0004568//chitinase activity;GO:0008843//endochitinase activity	GO:0006032//chitin catabolic process;GO:0005975//carbohydrate metabolic process;GO:0000272//polysaccharide catabolic process	K01183//chitinase [EC:3.2.1.14]	NP_082255.1//chitotriosidase-1 isoform 1 precursor [Mus musculus];EDL39628.1//chitinase 1 (chitotriosidase), isoform CRA_b, partial [Mus musculus]	1;2
11687	2414	3.24	0.74	-2.1304	6.11661e-15	Down	2.5337e-16	Alox15	GO:0005811//lipid droplet;GO:0031234//extrinsic component of cytoplasmic side of plasma membrane;GO:0005829//cytosol	GO:0004052//arachidonate 12-lipoxygenase activity;GO:0016702//oxidoreductase activity, acting on single donors with incorporation of molecular oxygen, incorporation of two atoms of oxygen;GO:0005506//iron ion binding;GO:0050473//arachidonate 15-lipoxygenase activity;GO:0005546//phosphatidylinositol-4,5-bisphosphate binding	GO:0006646//phosphatidylethanolamine biosynthetic process;GO:1901074//regulation of engulfment of apoptotic cell;GO:0019369//arachidonic acid metabolic process;GO:0034976//response to endoplasmic reticulum stress;GO:2001303//lipoxin A4 biosynthetic process;GO:0035358//regulation of peroxisome proliferator activated receptor signaling pathway;GO:0071277//cellular response to calcium ion;GO:0030838…	K00460//arachidonate 15-lipoxygenase [EC:1.13.11.33]	XP_021484944.1//LOW QUALITY PROTEIN: arachidonate 15-lipoxygenase-like [Meriones unguiculatus]	3
12338	3579	4.55	1.04	-2.12928	3.60422e-31	Down	6.91714e-33	Capn6	GO:0005829//cytosol;GO:0005737//cytoplasm;GO:0005876//spindle microtubule;GO:0048471//perinuclear region of cytoplasm	GO:0004198//calcium-dependent cysteine-type endopeptidase activity;GO:0008017//microtubule binding	GO:0006508//proteolysis;GO:0051493//regulation of cytoskeleton organization;GO:0001578//microtubule bundle formation	K08575//calpain-6 [EC:3.4.22.-]	XP_008851168.1//PREDICTED: calpain-6 [Nannospalax galili]	3
16399	3437	2.79	0.64	-2.12412	1.60802e-18	Down	5.44376e-20	Itga2b	NA	NA	NA	K06476//integrin alpha 2B	XP_021068424.1//integrin alpha-IIb [Mus pahari]	2
223706	1622	1.26	0.3	-2.07039	0.000352921	Down	5.79086e-05	Cyp2d34	GO:0031090//organelle membrane;GO:0005789//endoplasmic reticulum membrane	GO:0008395//steroid hydroxylase activity;GO:0020037//heme binding;GO:0005506//iron ion binding;GO:0070330//aromatase activity	GO:0019369//arachidonic acid metabolic process	K07414//cytochrome P450 family 2 subfamily D [EC:1.14.14.1]	XP_021039248.1//cytochrome P450 2D11 isoform X2 [Mus caroli]	2
278795	2077	3.61	0.9	-2.004	2.59917e-13	Down	1.22228e-14	Lrrc10b	NA	NA	NA	K16175//protein scribble;K17277//epidermal growth factor receptor kinase substrate 8	NP_001104610.1//leucine-rich repeat-containing protein 10B [Mus musculus]	2
18616	6624	1	0.26	-1.94342	7.12503e-12	Down	3.77952e-13	Peg3	NA	NA	NA	K09230//SCAN domain-containing zinc finger protein	BAC65520.2//mKIAA0287 protein, partial [Mus musculus]	2
216831	4047	3.05	0.8	-1.93074	3.32262e-21	Down	9.50566e-23	Arhgap44	GO:0031256//leading edge membrane;GO:0030054//cell junction;GO:0043197//dendritic spine;GO:0055037//recycling endosome	GO:0048365//Rac GTPase binding;GO:0005543//phospholipid binding;GO:0005096//GTPase activator activity	GO:0043087//regulation of GTPase activity;GO:0007165//signal transduction;GO:0061001//regulation of dendritic spine morphogenesis;GO:0035021//negative regulation of Rac protein signal transduction;GO:0098886//modification of dendritic spine;GO:0098887//neurotransmitter receptor transport, endosome to postsynaptic membrane;GO:0032956//regulation of actin cytoskeleton organization	K21067//Rho GTPase-activating protein 44	NP_001092758.1//rho GTPase-activating protein 44 isoform 1 [Mus musculus];NP_778168.2//rho GTPase-activating protein 44 isoform 2 [Mus musculus]	1;3
66561	1286	3.07	0.81	-1.92224	1.05112e-06	Down	1.04748e-07	Teddm3	GO:0016021//integral component of membrane	NA	NA	NA	EDK97599.1//mCG129777, partial [Mus musculus]	3
14121	1479	11.12	3.01	-1.88532	7.947e-26	Down	1.82831e-27	Fbp1	GO:0070062//extracellular exosome;GO:0005829//cytosol;GO:0005737//cytoplasm	GO:0046872//metal ion binding;GO:0048029//monosaccharide binding;GO:0042802//identical protein binding;GO:0016208//AMP binding;GO:0042132//fructose 1,6-bisphosphate 1-phosphatase activity	GO:0030308//negative regulation of cell growth;GO:0071286//cellular response to magnesium ion;GO:0005986//sucrose biosynthetic process;GO:0046580//negative regulation of Ras protein signal transduction;GO:0051289//protein homotetramerization;GO:0035690//cellular response to drug;GO:0006094//gluconeogenesis;GO:0006000//fructose metabolic process;GO:0006111//regulation of gluconeogenesis;GO:0032869…	K03841//fructose-1,6-bisphosphatase I [EC:3.1.3.11]	NP_062268.1//fructose-1,6-bisphosphatase 1 [Mus musculus]	3
71425	2135	38.83	10.62	-1.87039	1.59689e-130	Down	5.71066e-133	Bpifb9a	GO:0005576//extracellular region	GO:0008289//lipid binding	GO:0006810//transport;GO:0007608//sensory perception of smell	K09291//nucleoprotein TPR	NP_780376.2//vomeromodulin precursor [Mus musculus];XP_017174750.1//PREDICTED: vomeromodulin isoform X1 [Mus musculus]	3
12511	3034	0.73	0.2	-1.8679	0.000316598	Down	5.12504e-05	Cd6	GO:0042101//T cell receptor complex;GO:0031226//intrinsic component of plasma membrane;GO:0016021//integral component of membrane;GO:0044214//spanning component of plasma membrane;GO:0001772//immunological synapse	GO:0001530//lipopolysaccharide binding;GO:0005044//scavenger receptor activity;GO:0042802//identical protein binding;GO:0070891//lipoteichoic acid binding;GO:0019901//protein kinase binding	GO:0001771//immunological synapse formation;GO:0042102//positive regulation of T cell proliferation;GO:0032496//response to lipopolysaccharide;GO:0007157//heterophilic cell-cell adhesion via plasma membrane cell adhesion molecules;GO:0001934//positive regulation of protein phosphorylation;GO:0002438//acute inflammatory response to antigenic stimulus;GO:0031663//lipopolysaccharide-mediated signali…	K06456//T-cell surface glycoprotein CD6	NP_001032890.1//T-cell differentiation antigen CD6 isoform 1 precursor [Mus musculus];NP_033982.3//T-cell differentiation antigen CD6 isoform 2 precursor [Mus musculus]	3;2
109820	1384	8.88	2.44	-1.86368	4.69321e-19	Down	1.54128e-20	Pgc	GO:0070062//extracellular exosome;GO:0005615//extracellular space	GO:0004190//aspartic-type endopeptidase activity	GO:0006508//proteolysis;GO:0002803//positive regulation of antibacterial peptide production;GO:0007586//digestion;GO:0006914//autophagy;GO:0030163//protein catabolic process	K01377//gastricsin [EC:3.4.23.3]	NP_080249.2//gastricsin precursor [Mus musculus]	3
12509	1747	14.64	4.04	-1.85749	7.15238e-40	Down	1.08705e-41	Cd59a	GO:0009897//external side of plasma membrane;GO:0005576//extracellular region;GO:0031225//anchored component of membrane	GO:0001848//complement binding	GO:0045916//negative regulation of complement activation;GO:0001775//cell activation;GO:0030948//negative regulation of vascular endothelial growth factor receptor signaling pathway;GO:0090272//negative regulation of fibroblast growth factor production;GO:0016525//negative regulation of angiogenesis;GO:0001971//negative regulation of activation of membrane attack complex	K04008//CD59 antigen	NP_031678.1//CD59A glycoprotein precursor [Mus musculus]	2;5
16192	3557	0.79	0.22	-1.84435	4.50615e-05	Down	6.08322e-06	Il5ra	GO:0016021//integral component of membrane	GO:0004896//cytokine receptor activity	GO:0032674//regulation of interleukin-5 production;GO:0002437//inflammatory response to antigenic stimulus;GO:0071310//cellular response to organic substance	K05067//interleukin 5 receptor alpha	NP_032396.1//interleukin-5 receptor subunit alpha precursor [Mus musculus]	2
242506	3031	1.13	0.32	-1.82018	0.000796538	Down	0.000144277	Frmd3	GO:0005856//cytoskeleton;GO:0016021//integral component of membrane	GO:0008092//cytoskeletal protein binding;GO:0005200//structural constituent of cytoskeleton	GO:0031032//actomyosin structure organization	K06107//erythrocyte membrane protein band 4.1	EDL31053.1//FERM domain containing 3, isoform CRA_a, partial [Mus musculus];EDL31054.1//FERM domain containing 3, isoform CRA_b, partial [Mus musculus]	4;1
12483	3972	0.67	0.19	-1.81816	6.89407e-05	Down	9.70134e-06	Cd22	GO:0070062//extracellular exosome;GO:0005887//integral component of plasma membrane;GO:0009897//external side of plasma membrane;GO:0016021//integral component of membrane	GO:0030246//carbohydrate binding;GO:0015026//coreceptor activity	GO:0007155//cell adhesion;GO:0007166//cell surface receptor signaling pathway	K06467//CD22 antigen	BAE42935.1//unnamed protein product, partial [Mus musculus];XP_006539552.1//PREDICTED: B-cell receptor CD22 isoform X1 [Mus musculus]	3;2
68016	2062	1.21	0.35	-1.78958	0.00026808	Down	4.26934e-05	Cavin4	GO:0005901//caveola;GO:0030018//Z disc;GO:0005829//cytosol;GO:0042383//sarcolemma;GO:0005886//plasma membrane;GO:0005737//cytoplasm	GO:0005096//GTPase activator activity	GO:0007266//Rho protein signal transduction;GO:0010468//regulation of gene expression;GO:0030154//cell differentiation;GO:0045944//positive regulation of transcription from RNA polymerase II promoter;GO:0006351//transcription, DNA-templated;GO:0007517//muscle organ development;GO:0055003//cardiac myofibril assembly	K19387//polymerase I and transcript release factor	NP_080785.2//caveolae-associated protein 4 [Mus musculus]	3
94224	854	4.88	1.42	-1.78099	3.22042e-06	Down	3.5068e-07	Srd5a2	GO:0031090//organelle membrane;GO:0070852//cell body fiber;GO:0016021//integral component of membrane;GO:0005789//endoplasmic reticulum membrane;GO:0005737//cytoplasm;GO:0043025//neuronal cell body	GO:0030283//testosterone dehydrogenase [NAD(P)] activity;GO:0033218//amide binding;GO:0009917//sterol 5-alpha reductase activity;GO:0047751//cholestenone 5-alpha-reductase activity;GO:0003865//3-oxo-5-alpha-steroid 4-dehydrogenase activity	GO:0030540//female genitalia development;GO:0018894//dibenzo-p-dioxin metabolic process;GO:0014070//response to organic cyclic compound;GO:0021766//hippocampus development;GO:0018879//biphenyl metabolic process;GO:0021854//hypothalamus development;GO:0008584//male gonad development;GO:0006702//androgen biosynthetic process;GO:0030539//male genitalia development;GO:0033574//response to testosteron…	K12344//3-oxo-5-alpha-steroid 4-dehydrogenase 2 [EC:1.3.1.22]	XP_019303653.1//PREDICTED: 3-oxo-5-alpha-steroid 4-dehydrogenase 2 [Panthera pardus];NP_444418.1//3-oxo-5-alpha-steroid 4-dehydrogenase 2 [Mus musculus];XP_015393076.1//PREDICTED: 3-oxo-5-alpha-steroid 4-dehydrogenase 2 [Panthera tigris altaica]	2
100041621	2061	1.09	0.32	-1.76818	0.000671074	Down	0.000118632	Gm3435	NA	NA	NA	NA	NP_001116844.1//uncharacterized protein LOC100041621 [Mus musculus]	1
69864	925	6.49	1.92	-1.75711	1.32074e-08	Down	1.02255e-09	1810065E05Rik	NA	NA	NA	NA	NP_081515.2//uncharacterized protein LOC69864 precursor [Mus musculus]	2
11846	1489	76.9	23.08	-1.73634	2.24633e-159	Down	6.15872e-162	Arg1	GO:0070062//extracellular exosome;GO:0005634//nucleus;GO:0005615//extracellular space;GO:0005741//mitochondrial outer membrane;GO:0043025//neuronal cell body;GO:0043005//neuron projection	GO:0004053//arginase activity;GO:0030145//manganese ion binding	GO:0060135//maternal process involved in female pregnancy;GO:0071222//cellular response to lipopolysaccharide;GO:0032964//collagen biosynthetic process;GO:0071560//cellular response to transforming growth factor beta stimulus;GO:0042130//negative regulation of T cell proliferation;GO:0010963//regulation of L-arginine import;GO:0033197//response to vitamin E;GO:2000552//negative regulation of T-he…	K01476//arginase [EC:3.5.3.1]	BAE28901.1//unnamed protein product [Mus musculus]	3
56774	3433	24.44	7.36	-1.73147	6.87769e-121	Down	2.86946e-123	Slc6a14	GO:0070062//extracellular exosome;GO:0005887//integral component of plasma membrane;GO:0031526//brush border membrane;GO:0016021//integral component of membrane;GO:0031982//vesicle	GO:0005328//neurotransmitter:sodium symporter activity;GO:0005275//amine transmembrane transporter activity;GO:0005215//transporter activity	GO:0006810//transport;GO:0006865//amino acid transport;GO:0006520//cellular amino acid metabolic process;GO:0009636//response to toxic substance	K05038//solute carrier family 6 (neurotransmitter transporter, amino acid) member 5/7/9/14	NP_064433.3//sodium- and chloride-dependent neutral and basic amino acid transporter B(0+) [Mus musculus]	4
67389	1339	8.59	2.62	-1.71309	6.44672e-16	Down	2.50138e-17	C1qtnf12	GO:0005615//extracellular space;GO:0005576//extracellular region	GO:0005179//hormone activity	GO:0051897//positive regulation of protein kinase B signaling;GO:0035774//positive regulation of insulin secretion involved in cellular response to glucose stimulus;GO:0046628//positive regulation of insulin receptor signaling pathway;GO:0050728//negative regulation of inflammatory response;GO:0045721//negative regulation of gluconeogenesis;GO:0046326//positive regulation of glucose import;GO:001…	K21410//adipolin	NP_080401.1//adipolin precursor [Mus musculus]	3
170677	4364	1.11	0.34	-1.70695	2.23141e-07	Down	1.99893e-08	Cdhr1	GO:0005887//integral component of plasma membrane;GO:0042622//photoreceptor outer segment membrane	GO:0005509//calcium ion binding	GO:0007156//homophilic cell adhesion via plasma membrane adhesion molecules;GO:0009987//cellular process;GO:0045494//photoreceptor cell maintenance	K16501//cadherin-related family member 1	EDL24897.1//protocadherin 21, partial [Mus musculus]	2
328258	1498	11.55	3.67	-1.65404	9.1851e-23	Down	2.4033e-24	Slc25a48	GO:0005743//mitochondrial inner membrane;GO:0016021//integral component of membrane;GO:0005739//mitochondrion	GO:0022857//transmembrane transporter activity	GO:0006839//mitochondrial transport	K15124//solute carrier family 25, member 48	NP_808477.2//solute carrier family 25 member 48 [Mus musculus]	4
15413	1912	4.83	1.54	-1.64909	1.82424e-12	Down	9.22014e-14	Hoxb5	NA	NA	NA	K09305//homeobox protein HoxA/B/C5	OWK14920.1//hypothetical protein Celaphus_00001177 [Cervus elaphus hippelaphus]	2
67432	1635	3.13	1	-1.64616	3.99242e-07	Down	3.75256e-08	Hoga1	GO:0070062//extracellular exosome;GO:0005739//mitochondrion	GO:0008700//4-hydroxy-2-oxoglutarate aldolase activity;GO:0042803//protein homodimerization activity	GO:0042866//pyruvate biosynthetic process;GO:0019470//4-hydroxyproline catabolic process;GO:0046487//glyoxylate metabolic process;GO:0009436//glyoxylate catabolic process;GO:0033609//oxalate metabolic process	K18123//4-hydroxy-2-oxoglutarate aldolase [EC:4.1.3.16]	NP_080428.1//4-hydroxy-2-oxoglutarate aldolase, mitochondrial precursor [Mus musculus]	1
12323	4006	8.53	2.74	-1.63837	1.0304e-45	Down	1.27127e-47	Camk2b	GO:0030425//dendrite;GO:0005815//microtubule organizing center;GO:0051233//spindle midzone;GO:0014069//postsynaptic density;GO:0005737//cytoplasm;GO:0043005//neuron projection;GO:0043204//perikaryon;GO:0005829//cytosol;GO:0016021//integral component of membrane;GO:0033017//sarcoplasmic reticulum membrane	GO:0004674//protein serine/threonine kinase activity;GO:0005524//ATP binding;GO:0004683//calmodulin-dependent protein kinase activity;GO:0043274//phospholipase binding;GO:0005516//calmodulin binding;GO:0042803//protein homodimerization activity;GO:0019901//protein kinase binding	GO:0007399//nervous system development;GO:0002030//inhibitory G-protein coupled receptor phosphorylation;GO:0060466//activation of meiosis involved in egg activation;GO:0035556//intracellular signal transduction;GO:1903076//regulation of protein localization to plasma membrane;GO:0060291//long-term synaptic potentiation;GO:0030154//cell differentiation;GO:0032430//positive regulation of phospholi…	K04515//calcium/calmodulin-dependent protein kinase (CaM kinase) II [EC:2.7.11.17]	NP_068507.2//calcium/calmodulin-dependent protein kinase type II subunit beta isoform 2 [Rattus norvegicus];NP_001167524.1//calcium/calmodulin-dependent protein kinase type II subunit beta isoform 1 [Mus musculus];NP_001167525.1//calcium/calmodulin-dependent protein kinase type II subunit beta isoform 3 [Mus musculus];NP_001035815.1//calcium/calmodulin-dependent protein kinase type II subunit bet…	1;5
83453	4175	7.79	2.58	-1.59425	5.96301e-42	Down	8.42314e-44	Chrdl1	GO:0005576//extracellular region	NA	GO:0007399//nervous system development;GO:0030514//negative regulation of BMP signaling pathway;GO:0001654//eye development;GO:0030154//cell differentiation;GO:0048749//compound eye development;GO:0001503//ossification	K17280//chordin-like protein 2	XP_006529066.1//PREDICTED: chordin-like protein 1 isoform X4 [Mus musculus];XP_017899583.1//PREDICTED: chordin-like protein 1, partial [Capra hircus];NP_001107857.1//chordin-like protein 1 isoform 1 precursor [Mus musculus];NP_112548.2//chordin-like protein 1 isoform 2 precursor [Mus musculus]	1;3
68169	4684	2.39	0.81	-1.56102	3.31791e-14	Down	1.45151e-15	Ndnf	GO:0005622//intracellular;GO:0005576//extracellular region;GO:0005578//proteinaceous extracellular matrix	GO:0008201//heparin binding;GO:0005539//glycosaminoglycan binding	GO:0002931//response to ischemia;GO:0071456//cellular response to hypoxia;GO:0061042//vascular wound healing;GO:0019800//peptide cross-linking via chondroitin 4-sulfate glycosaminoglycan;GO:0001525//angiogenesis;GO:0043524//negative regulation of neuron apoptotic process;GO:0010976//positive regulation of neuron projection development;GO:0007263//nitric oxide mediated signal transduction;GO:20003…	NA	NP_765987.2//protein NDNF precursor [Mus musculus]	3
58222	2193	2.36	0.82	-1.52509	1.30576e-06	Down	1.32537e-07	Rab37	GO:0005768//endosome;GO:0030667//secretory granule membrane;GO:0030141//secretory granule;GO:0008021//synaptic vesicle;GO:0005793//endoplasmic reticulum-Golgi intermediate compartment;GO:0005886//plasma membrane	GO:0005525//GTP binding;GO:0003924//GTPase activity	GO:0017157//regulation of exocytosis;GO:0009306//protein secretion;GO:0072659//protein localization to plasma membrane;GO:0006904//vesicle docking involved in exocytosis	K07914//Ras-related protein Rab-37	NP_001157225.1//ras-related protein Rab-37 isoform 2 [Mus musculus];NP_067386.3//ras-related protein Rab-37 isoform 1 [Mus musculus]	1;4
241230	3166	1.82	0.64	-1.50779	2.42995e-07	Down	2.19272e-08	St8sia6	GO:0005794//Golgi apparatus;GO:0016021//integral component of membrane;GO:0000139//Golgi membrane	GO:0008373//sialyltransferase activity	GO:0009100//glycoprotein metabolic process;GO:0009247//glycolipid biosynthetic process;GO:0016051//carbohydrate biosynthetic process;GO:0006493//protein O-linked glycosylation;GO:0009311//oligosaccharide metabolic process;GO:0001574//ganglioside biosynthetic process	K06615//alpha-N-acetyl-neuraminate alpha-2,8-sialyltransferase (sialyltransferase 8F) [EC:2.4.99.-]	BAE42986.1//unnamed protein product [Mus musculus]	1
236285	3920	1.26	0.45	-1.48543	2.76228e-06	Down	2.97664e-07	Lancl3	GO:0005886//plasma membrane	NA	GO:0007165//signal transduction	K19522//membrane transport protein XK	XP_020936273.1//lanC-like protein 3 [Sus scrofa]	3
74145	3854	3.96	1.44	-1.45943	1.52488e-17	Down	5.4168e-19	F13a1	GO:0072562//blood microparticle;GO:0005737//cytoplasm	GO:0046872//metal ion binding;GO:0003810//protein-glutamine gamma-glutamyltransferase activity	GO:0018149//peptide cross-linking;GO:0007596//blood coagulation;GO:0072378//blood coagulation, fibrin clot formation	K03917//coagulation factor XIII A1 polypeptide [EC:2.3.2.13]	XP_005066442.1//coagulation factor XIII A chain [Mesocricetus auratus];EDL40919.1//coagulation factor XIII, A1 subunit, isoform CRA_c, partial [Mus musculus]	1;3
14859	1385	33.49	12.35	-1.43922	6.09733e-49	Down	7.01386e-51	Gsta3	GO:0070062//extracellular exosome;GO:0005634//nucleus;GO:0005829//cytosol;GO:0005640//nuclear outer membrane	GO:0004364//glutathione transferase activity;GO:0043295//glutathione binding;GO:0008144//drug binding;GO:0004602//glutathione peroxidase activity	GO:0042178//xenobiotic catabolic process;GO:0042493//response to drug;GO:0043651//linoleic acid metabolic process;GO:0007568//aging;GO:0046223//aflatoxin catabolic process;GO:0006749//glutathione metabolic process;GO:0031667//response to nutrient levels;GO:0001657//ureteric bud development;GO:0030855//epithelial cell differentiation	K00799//glutathione S-transferase [EC:2.5.1.18]	NP_034486.2//glutathione S-transferase A3 isoform a [Mus musculus];BAB22131.1//unnamed protein product [Mus musculus]	1;4;2
70045	756	167.31	61.72	-1.43871	1.04757e-124	Down	4.12084e-127	2610528A11Rik	GO:0005576//extracellular region	NA	GO:0051782//negative regulation of cell division;GO:0050832//defense response to fungus;GO:1902807//negative regulation of cell cycle G1/S phase transition;GO:0050830//defense response to Gram-positive bacterium	NA	NP_001193613.1//secreted protein C10orf99 homolog precursor [Mus musculus]	1
105387	2459	6.87	2.57	-1.41854	2.96409e-18	Down	1.01583e-19	Akr1c14	GO:0005737//cytoplasm	GO:0016229//steroid dehydrogenase activity;GO:0047042//androsterone dehydrogenase (B-specific) activity;GO:0016491//oxidoreductase activity	GO:0008202//steroid metabolic process;GO:0021766//hippocampus development	K04119//aldo-keto reductase family 1 member C3 [EC:1.1.1.51 1.1.1.188 1.1.1.213 1.1.1.357]	NP_612556.1//3-alpha-hydroxysteroid dehydrogenase [Rattus norvegicus]	1
634882	4374	0.69	0.26	-1.40808	0.000522544	Down	9.0039e-05	Itih5l-ps	NA	NA	NA	K19015//inter-alpha-trypsin inhibitor heavy chain H2	NP_001276804.1//inter-alpha-trypsin inhibitor heavy chain H6 precursor [Mus musculus]	1
635702	9713	0.58	0.22	-1.39855	8.14426e-07	Down	7.97048e-08	Naaladl2	NA	NA	NA	K01301//N-acetylated-alpha-linked acidic dipeptidase [EC:3.4.17.21]	XP_021014564.1//inactive N-acetylated-alpha-linked acidic dipeptidase-like protein 2 [Mus caroli]	1
320995	3335	1	0.39	-1.35845	0.000408376	Down	6.84926e-05	Rfx6	GO:0005634//nucleus;GO:0005730//nucleolus	GO:0001228//transcriptional activator activity, RNA polymerase II transcription regulatory region sequence-specific DNA binding;GO:0000978//RNA polymerase II proximal promoter sequence-specific DNA binding;GO:0000977//RNA polymerase II regulatory region sequence-specific DNA binding;GO:0044212//transcription regulatory region DNA binding;GO:0003700//DNA binding transcription factor activity	GO:0003310//pancreatic A cell differentiation;GO:0035774//positive regulation of insulin secretion involved in cellular response to glucose stimulus;GO:0031018//endocrine pancreas development;GO:0003309//type B pancreatic cell differentiation;GO:0050796//regulation of insulin secretion;GO:0045893//positive regulation of transcription, DNA-templated;GO:0042593//glucose homeostasis;GO:0006357//regu…	K19521//regulatory factor X 6	NP_001152861.1//DNA-binding protein RFX6 isoform 1 [Mus musculus]	1;3
238266	2705	1.94	0.77	-1.33313	1.12825e-05	Down	1.36105e-06	Syt16	GO:0016021//integral component of membrane;GO:0005886//plasma membrane	GO:0030276//clathrin binding;GO:0005509//calcium ion binding;GO:0046982//protein heterodimerization activity;GO:0019905//syntaxin binding;GO:0042803//protein homodimerization activity;GO:0005543//phospholipid binding	GO:0006906//vesicle fusion;GO:0006887//exocytosis	K19328//synaptotagmin-14/16	NP_766392.2//synaptotagmin-16 [Mus musculus]	2
66808	2268	8.82	3.6	-1.29278	9.5299e-19	Down	3.18648e-20	9030624G23Rik	GO:0005622//intracellular	GO:0003676//nucleic acid binding	GO:0006355//regulation of transcription, DNA-templated	K19695//neurocalcin delta	NP_001243418.1//uncharacterized protein LOC66808 [Mus musculus]	1
432720	1242	15.23	6.22	-1.29193	4.7038e-17	Down	1.70176e-18	Akr1c19	NA	GO:0016491//oxidoreductase activity	NA	K13374//aldo-keto reductase family 1 member C13 [EC:1.1.1.218];K04119//aldo-keto reductase family 1 member C3 [EC:1.1.1.51 1.1.1.188 1.1.1.213 1.1.1.357]	XP_021071191.1//aldo-keto reductase family 1 member C1 homolog [Mus pahari]	3
22139	1237	10.22	4.25	-1.26586	3.08888e-11	Down	1.76187e-12	Ttr	GO:0070062//extracellular exosome;GO:0005615//extracellular space;GO:0043234//protein complex	GO:0070324//thyroid hormone binding;GO:0042802//identical protein binding;GO:0046982//protein heterodimerization activity;GO:0042562//hormone binding;GO:0005179//hormone activity	GO:0070327//thyroid hormone transport;GO:0042572//retinol metabolic process;GO:0042403//thyroid hormone metabolic process	K20731//transthyretin	NP_038725.1//transthyretin precursor [Mus musculus]	5
328967	3234	2.45	1.02	-1.26421	1.43114e-07	Down	1.25303e-08	Arhgef37	GO:0005737//cytoplasm	GO:0005089//Rho guanyl-nucleotide exchange factor activity	GO:0007264//small GTPase mediated signal transduction;GO:0035023//regulation of Rho protein signal transduction;GO:0043547//positive regulation of GTPase activity	K20710//Rho guanine nucleotide exchange factor 37	XP_021006365.1//rho guanine nucleotide exchange factor 37 [Mus caroli]	4
50935	2313	33.26	13.91	-1.25767	3.38482e-67	Down	2.76386e-69	St6galnac6	GO:0005794//Golgi apparatus;GO:0016021//integral component of membrane;GO:0005737//cytoplasm;GO:0000139//Golgi membrane	GO:0008373//sialyltransferase activity;GO:0001665//alpha-N-acetylgalactosaminide alpha-2,6-sialyltransferase activity	GO:0006486//protein glycosylation;GO:0018279//protein N-linked glycosylation via asparagine;GO:0006687//glycosphingolipid metabolic process;GO:0009988//cell-cell recognition;GO:0009100//glycoprotein metabolic process;GO:0006677//glycosylceramide metabolic process;GO:0009312//oligosaccharide biosynthetic process;GO:0001574//ganglioside biosynthetic process	K03374//N-acetylgalactosaminide alpha-2,6-sialyltransferase (sialyltransferase 7D) [EC:2.4.99.7];K03376//N-acetylgalactosaminide alpha-2,6-sialyltransferase (sialyltransferase 7F) [EC:2.4.99.-]	Q9R2B6.1//RecName: Full=Alpha-N-acetyl-neuraminyl-2,3-beta-galactosyl-1,3-N-acetyl-galactosaminide alpha-2,6-sialyltransferase; AltName: Full=NeuAc-alpha-2,3-Gal-beta-1,3-GalNAc-alpha-2,6-sialyltransferase; AltName: Full=ST6GalNAc IV; Short=ST6GalNAcIV; AltName: Full=Sialyltransferase 7D; Short=SIAT7-D;NP_058669.1//alpha-N-acetylgalactosaminide alpha-2,6-sialyltransferase 6 isoform 1 [Mus musculu…	1;3;2
11830	1551	18.56	7.77	-1.25621	5.76589e-25	Down	1.36776e-26	Aqp5	NA	NA	NA	K09867//aquaporin-5	XP_021039529.1//aquaporin-5 [Mus caroli]	4
14170	1809	11.47	4.81	-1.25376	2.85069e-18	Down	9.75262e-20	Fgf15	GO:0005576//extracellular region	GO:0008083//growth factor activity;GO:0005104//fibroblast growth factor receptor binding	GO:0046330//positive regulation of JNK cascade;GO:0001755//neural crest cell migration;GO:0007507//heart development;GO:0010629//negative regulation of gene expression;GO:0070858//negative regulation of bile acid biosynthetic process;GO:0046326//positive regulation of glucose import;GO:0001934//positive regulation of protein phosphorylation;GO:0008543//fibroblast growth factor receptor signaling …	K04358//fibroblast growth factor	NP_032029.1//fibroblast growth factor 15 precursor [Mus musculus]	2
16680	2570	2.26	0.95	-1.25032	1.18834e-05	Down	1.4385e-06	Krt84	GO:0070062//extracellular exosome;GO:0045111//intermediate filament cytoskeleton;GO:0045095//keratin filament	GO:0030280//structural constituent of epidermis	GO:0045616//regulation of keratinocyte differentiation	K07605//type II keratin, basic	NP_032500.2//keratin, type II cuticular Hb4 [Mus musculus]	2
30937	1742	9.99	4.2	-1.2501	2.7896e-15	Down	1.13061e-16	Lmcd1	GO:0031012//extracellular matrix;GO:0005634//nucleus;GO:0005615//extracellular space;GO:0005737//cytoplasm	GO:0003714//transcription corepressor activity;GO:0008270//zinc ion binding	GO:0000122//negative regulation of transcription from RNA polymerase II promoter;GO:0006351//transcription, DNA-templated;GO:0070886//positive regulation of calcineurin-NFAT signaling cascade;GO:0010611//regulation of cardiac muscle hypertrophy	K04511//prickle	NP_659048.1//LIM and cysteine-rich domains protein 1 [Mus musculus]	2
319581	2855	1.5	0.64	-1.22882	0.000137566	Down	2.05718e-05	Xkr5	GO:0016021//integral component of membrane	NA	NA	K15144//mediator of RNA polymerase II transcription subunit 1;K19522//membrane transport protein XK;K17599//transmembrane protein 132	NP_001106821.1//XK-related protein 5 isoform a [Mus musculus];NP_001273398.1//XK-related protein 5 isoform c [Mus musculus]	1;2;5
57349	1098	10.24	4.37	-1.22851	1.64315e-09	Down	1.14192e-10	Ppbp	GO:0005615//extracellular space	GO:0045236//CXCR chemokine receptor binding;GO:0008009//chemokine activity	GO:0002523//leukocyte migration involved in inflammatory response;GO:0007186//G-protein coupled receptor signaling pathway;GO:0090023//positive regulation of neutrophil chemotaxis;GO:0042127//regulation of cell proliferation;GO:0006955//immune response;GO:0070098//chemokine-mediated signaling pathway;GO:0032496//response to lipopolysaccharide	K10029//platelet basic protein	NP_076274.1//platelet basic protein precursor [Mus musculus]	3
12095	737	29.48	12.67	-1.21832	7.04419e-17	Down	2.57786e-18	Bglap3	GO:0005615//extracellular space;GO:0005576//extracellular region;GO:0005737//cytoplasm	GO:0046848//hydroxyapatite binding;GO:0005509//calcium ion binding	GO:0031016//pancreas development;GO:0032869//cellular response to insulin stimulus;GO:0032024//positive regulation of insulin secretion;GO:0044242//cellular lipid catabolic process;GO:0030500//regulation of bone mineralization;GO:0031214//biomineral tissue development;GO:0044342//type B pancreatic cell proliferation;GO:0071773//cellular response to BMP stimulus;GO:0042593//glucose homeostasis	K11546//polyamine-modulated factor 1	NP_112736.3//osteocalcin-related protein precursor [Mus musculus]	1;5
19652	1380	502.34	216.9	-1.21163	0	Down	0	Rbm3	GO:0030425//dendrite;GO:0005634//nucleus;GO:0005654//nucleoplasm;GO:0005730//nucleolus;GO:0005737//cytoplasm	GO:0003723//RNA binding;GO:0043023//ribosomal large subunit binding	GO:0035196//production of miRNAs involved in gene silencing by miRNA;GO:0009409//response to cold;GO:0006412//translation;GO:0045727//positive regulation of translation;GO:0006417//regulation of translation	K13186//RNA-binding protein 3	EDL33955.1//mCG116386, isoform CRA_e, partial [Mus musculus]	6;1;2
338521	2492	4.81	2.08	-1.20945	2.23752e-10	Down	1.41362e-11	Fa2h	GO:0005783//endoplasmic reticulum;GO:0031090//organelle membrane;GO:0016021//integral component of membrane;GO:0005789//endoplasmic reticulum membrane	GO:0020037//heme binding;GO:0005506//iron ion binding;GO:0080132//fatty acid alpha-hydroxylase activity	GO:0042634//regulation of hair cycle;GO:0042127//regulation of cell proliferation;GO:0032286//central nervous system myelin maintenance;GO:0030258//lipid modification;GO:0032287//peripheral nervous system myelin maintenance;GO:0006631//fatty acid metabolic process;GO:0001949//sebaceous gland cell differentiation;GO:0006633//fatty acid biosynthetic process	K19703//4-hydroxysphinganine ceramide fatty acyl 2-hydroxylase [EC:1.14.18.6]	NP_835187.2//fatty acid 2-hydroxylase [Mus musculus]	3
93714	4540	2.34	1.02	-1.19794	1.92123e-09	Down	1.35235e-10	Pcdhga6	NA	NA	NA	K16495//protocadherin gamma subfamily A	XP_017654280.1//PREDICTED: protocadherin gamma-A6 isoform X6 [Nannospalax galili]	1
15412	2566	3.51	1.53	-1.19794	7.31191e-08	Down	6.16226e-09	Hoxb4	GO:0005634//nucleus;GO:0005813//centrosome	GO:0003677//DNA binding;GO:0043565//sequence-specific DNA binding;GO:0003700//DNA binding transcription factor activity	GO:0048539//bone marrow development;GO:0009952//anterior/posterior pattern specification;GO:0060218//hematopoietic stem cell differentiation;GO:0048103//somatic stem cell division;GO:0000122//negative regulation of transcription from RNA polymerase II promoter;GO:0002011//morphogenesis of an epithelial sheet;GO:0008283//cell proliferation;GO:0048536//spleen development;GO:0045944//positive regula…	K09304//homeobox protein HoxA/B/C/D4	XP_021067538.1//homeobox protein Hox-B4 [Mus pahari]	7
12518	1327	4.95	2.18	-1.1831	1.16048e-05	Down	1.40339e-06	Cd79a	GO:0019815//B cell receptor complex;GO:0045121//membrane raft;GO:0005887//integral component of plasma membrane;GO:0009897//external side of plasma membrane;GO:0005771//multivesicular body;GO:0005886//plasma membrane	GO:0004888//transmembrane signaling receptor activity;GO:0042803//protein homodimerization activity	GO:0050853//B cell receptor signaling pathway;GO:0051289//protein homotetramerization;GO:0042100//B cell proliferation;GO:0030183//B cell differentiation;GO:0042113//B cell activation;GO:0002250//adaptive immune response	K06506//CD79A antigen	NP_031681.2//B-cell antigen receptor complex-associated protein alpha chain precursor [Mus musculus]	3
433492	2083	3.06	1.35	-1.18057	1.00153e-05	Down	1.19207e-06	Bpifb9b	GO:0005576//extracellular region	GO:0008289//lipid binding	GO:0006810//transport;GO:0007608//sensory perception of smell	NA	XP_017174596.1//PREDICTED: BPI fold containing family B, member 9B isoform X1 [Mus musculus];NP_001020745.1//BPI fold containing family B, member 9B precursor [Mus musculus]	1
232345	4687	6.64	2.94	-1.17537	2.2531e-25	Down	5.29098e-27	A2m	GO:0070062//extracellular exosome;GO:0005615//extracellular space;GO:0072562//blood microparticle	GO:0002020//protease binding;GO:0048403//brain-derived neurotrophic factor binding;GO:0004867//serine-type endopeptidase inhibitor activity;GO:0005102//receptor binding;GO:0048406//nerve growth factor binding;GO:0019838//growth factor binding;GO:0042803//protein homodimerization activity;GO:0019966//interleukin-1 binding;GO:0043120//tumor necrosis factor binding;GO:0048306//calcium-dependent prot…	GO:0009611//response to wounding;GO:0010037//response to carbon dioxide;GO:1990402//embryonic liver development;GO:0051289//protein homotetramerization;GO:0010951//negative regulation of endopeptidase activity;GO:0034695//response to prostaglandin E;GO:0006953//acute-phase response;GO:0048863//stem cell differentiation;GO:0001869//negative regulation of complement activation, lectin pathway;GO:00…	K03910//alpha-2-macroglobulin	XP_021045820.1//alpha-2-macroglobulin [Mus pahari]	3
66336	1054	4.41	1.96	-1.16993	0.000414854	Down	6.97028e-05	Cenpp	GO:0005634//nucleus;GO:0005730//nucleolus;GO:0000775//chromosome, centromeric region	NA	GO:0034080//CENP-A containing nucleosome assembly	K11508//centromere protein P	NP_079771.1//centromere protein P [Mus musculus]	3
72371	4950	0.83	0.37	-1.16559	0.000958002	Down	0.00017672	2210408I21Rik	NA	NA	NA	NA	XP_021064490.1//uncharacterized protein KIAA0825 homolog [Mus pahari];XP_006224013.1//PREDICTED: uncharacterized protein KIAA0825 homolog isoform X3 [Rattus norvegicus]	1
319317	5864	2.96	1.34	-1.14336	5.83636e-14	Down	2.59502e-15	Snhg11	NA	NA	NA	K19607//X-linked retinitis pigmentosa GTPase regulator	XP_020795548.1//LOW QUALITY PROTEIN: trichohyalin-like, partial [Boleophthalmus pectinirostris]	3
17392	1801	6.34	2.88	-1.13841	6.42584e-09	Down	4.75676e-10	Mmp3	GO:0031012//extracellular matrix;GO:0005615//extracellular space;GO:0005829//cytosol;GO:0005576//extracellular region;GO:0005739//mitochondrion;GO:0005578//proteinaceous extracellular matrix	GO:0004252//serine-type endopeptidase activity;GO:0004175//endopeptidase activity;GO:0008237//metallopeptidase activity;GO:0004222//metalloendopeptidase activity;GO:0008270//zinc ion binding	GO:0030163//protein catabolic process;GO:0071230//cellular response to amino acid stimulus;GO:0022617//extracellular matrix disassembly;GO:0032461//positive regulation of protein oligomerization;GO:0030334//regulation of cell migration;GO:0006508//proteolysis;GO:1903209//positive regulation of oxidative stress-induced cell death;GO:0010727//negative regulation of hydrogen peroxide metabolic proce…	K01394//matrix metalloproteinase-3 (stromelysin 1, progelatinase) [EC:3.4.24.17]	NP_034939.1//stromelysin-1 preproprotein [Mus musculus]	2
20346	6422	0.94	0.43	-1.12832	1.5878e-05	Down	1.97032e-06	Sema3a	GO:0030425//dendrite;GO:0030424//axon;GO:0005615//extracellular space;GO:0005576//extracellular region	GO:0030215//semaphorin receptor binding;GO:0045499//chemorepellent activity;GO:0038191//neuropilin binding	GO:0021785//branchiomotor neuron axon guidance;GO:0021637//trigeminal nerve structural organization;GO:0021772//olfactory bulb development;GO:1903045//neural crest cell migration involved in sympathetic nervous system development;GO:0010633//negative regulation of epithelial cell migration;GO:0021828//gonadotrophin-releasing hormone neuronal migration to the hypothalamus;GO:0048841//regulation of…	K06840//semaphorin 3	NP_033178.2//semaphorin-3A precursor [Mus musculus]	4;1
320027	3117	2.66	1.22	-1.12455	9.26514e-07	Down	9.14476e-08	Fstl4	NA	NA	NA	K17341//hemicentin	EDL33607.1//follistatin-like 4, isoform CRA_b, partial [Mus musculus]	3
76453	3226	41.03	18.82	-1.12441	9.92545e-99	Down	5.32418e-101	Prss23	GO:0070062//extracellular exosome;GO:0005634//nucleus;GO:0005615//extracellular space	GO:0004252//serine-type endopeptidase activity	NA	K09627//serine protease 23 [EC:3.4.21.-]	XP_006508362.1//PREDICTED: serine protease 23 isoform X1 [Mus musculus];XP_006508366.1//PREDICTED: serine protease 23 isoform X3 [Mus musculus]	3
12643	1653	3.99	1.84	-1.11668	2.41789e-05	Down	3.09982e-06	Chad	GO:0016021//integral component of membrane;GO:0005737//cytoplasm;GO:0005578//proteinaceous extracellular matrix	GO:0004860//protein kinase inhibitor activity	GO:0060348//bone development;GO:0006469//negative regulation of protein kinase activity;GO:1900155//negative regulation of bone trabecula formation;GO:0001502//cartilage condensation;GO:0046426//negative regulation of JAK-STAT cascade;GO:0019221//cytokine-mediated signaling pathway	K06248//chondroadherin	NP_031715.1//chondroadherin precursor [Mus musculus]	4
69656	1577	5.09	2.37	-1.10278	2.79904e-06	Down	3.02126e-07	Pir	GO:0005634//nucleus;GO:0005829//cytosol;GO:0005737//cytoplasm	GO:0046872//metal ion binding;GO:0003712//transcription cofactor activity;GO:0008127//quercetin 2,3-dioxygenase activity	GO:0006355//regulation of transcription, DNA-templated;GO:0030099//myeloid cell differentiation;GO:0006351//transcription, DNA-templated;GO:0030224//monocyte differentiation	K06911//uncharacterized protein	NP_081429.1//pirin isoform 1 [Mus musculus]	1;3
67709	1021	152.22	71.13	-1.09763	7.68736e-104	Down	3.89454e-106	Reg4	GO:0005615//extracellular space;GO:0005576//extracellular region;GO:0005737//cytoplasm	GO:2001065//mannan binding;GO:0008201//heparin binding	NA	K22244//regenerating islet-derived protein 4	NP_080604.2//regenerating islet-derived protein 4 precursor [Mus musculus]	2
71520	1599	4.68	2.21	-1.08246	1.13363e-05	Down	1.36957e-06	Grap	GO:0031234//extrinsic component of cytoplasmic side of plasma membrane	GO:0004715//non-membrane spanning protein tyrosine kinase activity;GO:0005102//receptor binding	GO:0007169//transmembrane receptor protein tyrosine kinase signaling pathway;GO:0016477//cell migration;GO:0038083//peptidyl-tyrosine autophosphorylation;GO:0030154//cell differentiation;GO:0042127//regulation of cell proliferation;GO:0045087//innate immune response	K04364//growth factor receptor-binding protein 2	NP_082093.1//GRB2-related adapter protein [Mus musculus]	3
17898	599	52.99	25.05	-1.08091	2.17506e-19	Down	6.98748e-21	Myl7	GO:0016459//myosin complex;GO:0043197//dendritic spine;GO:0031672//A band	GO:0005509//calcium ion binding	NA	K12754//myosin regulatory light chain 7	NP_075017.2//myosin regulatory light chain 2, atrial isoform [Mus musculus]	2
94180	2775	11.99	5.67	-1.08041	2.16244e-23	Down	5.49052e-25	Acsbg1	GO:0043231//intracellular membrane-bounded organelle;GO:0031410//cytoplasmic vesicle;GO:0005737//cytoplasm	GO:0005524//ATP binding;GO:0004467//long-chain fatty acid-CoA ligase activity;GO:0102391//decanoate--CoA ligase activity;GO:0031957//very long-chain fatty acid-CoA ligase activity	GO:0000038//very long-chain fatty acid metabolic process;GO:0001676//long-chain fatty acid metabolic process;GO:0051384//response to glucocorticoid	K15013//long-chain-fatty-acid--CoA ligase ACSBG [EC:6.2.1.3]	XP_006511651.1//PREDICTED: long-chain-fatty-acid--CoA ligase ACSBG1 isoform X1 [Mus musculus];XP_021027485.1//long-chain-fatty-acid--CoA ligase ACSBG1 [Mus caroli]	2
73016	2135	3.51	1.66	-1.08029	9.60235e-06	Down	1.14063e-06	Kremen2	NA	NA	NA	K01343//tissue plasminogen activator [EC:3.4.21.68];K01315//plasminogen [EC:3.4.21.7]	EDL22267.1//kringle containing transmembrane protein 2, isoform CRA_a, partial [Mus musculus]	2
16425	3139	2.01	0.96	-1.06609	6.66636e-05	Down	9.34514e-06	Itih2	GO:0070062//extracellular exosome;GO:0005615//extracellular space;GO:0072562//blood microparticle	GO:0004867//serine-type endopeptidase inhibitor activity	GO:0030212//hyaluronan metabolic process	K19015//inter-alpha-trypsin inhibitor heavy chain H2	NP_034712.2//inter-alpha-trypsin inhibitor heavy chain H2 precursor [Mus musculus]	3
53324	2551	97.68	46.88	-1.05909	3.32311e-167	Down	8.1206e-170	Nptx2	GO:0005576//extracellular region	GO:0046872//metal ion binding;GO:0030246//carbohydrate binding	GO:0008306//associative learning	K17495//CUB and sushi domain-containing protein;K11453//chromobox protein 6	NP_058069.1//neuronal pentraxin-2 precursor [Mus musculus]	3
15410	3313	3.72	1.79	-1.05534	4.67767e-09	Down	3.40412e-10	Hoxb3	GO:0005634//nucleus;GO:0005654//nucleoplasm	GO:0000978//RNA polymerase II proximal promoter sequence-specific DNA binding;GO:0000979//RNA polymerase II core promoter sequence-specific DNA binding;GO:0003700//DNA binding transcription factor activity	GO:0009952//anterior/posterior pattern specification;GO:0002244//hematopoietic progenitor cell differentiation;GO:0001525//angiogenesis;GO:0060324//face development;GO:0021615//glossopharyngeal nerve morphogenesis;GO:0006351//transcription, DNA-templated;GO:0051216//cartilage development;GO:0021546//rhombomere development;GO:0030878//thyroid gland development;GO:0000122//negative regulation of tr…	K09303//homeobox protein HoxA/B/D3	NP_001073338.1//homeobox protein Hox-B3 [Mus musculus]	1;2
14219	2418	9.17	4.42	-1.05288	4.45658e-15	Down	1.83278e-16	Ctgf	NA	NA	NA	K06827//connective tissue growth factor	EDL87771.1//connective tissue growth factor [Rattus norvegicus]	2
654824	921	16.13	7.78	-1.0519	1.26384e-09	Down	8.66266e-11	Ankrd37	GO:0005634//nucleus;GO:0005829//cytosol;GO:0005739//mitochondrion;GO:0005737//cytoplasm	NA	NA	K20175//ankyrin repeat domain-containing protein 27	NP_001034651.1//ankyrin repeat domain-containing protein 37 [Mus musculus]	1
100637	1907	6.26	3.03	-1.04684	3.15054e-08	Down	2.53876e-09	N4bp2l1	NA	NA	NA	K15720//NEDD4-binding protein 2 [EC:3.-.-.-]	EDL05881.1//RIKEN cDNA B230342M21, partial [Mus musculus]	4
19227	1455	5.9	2.9	-1.02466	7.441e-06	Down	8.64376e-07	Pthlh	GO:0005654//nucleoplasm;GO:0005794//Golgi apparatus;GO:0005829//cytosol;GO:0005576//extracellular region	GO:0051428//peptide hormone receptor binding;GO:0005179//hormone activity	GO:0010468//regulation of gene expression;GO:0032331//negative regulation of chondrocyte differentiation;GO:0032330//regulation of chondrocyte differentiation;GO:0007189//adenylate cyclase-activating G-protein coupled receptor signaling pathway;GO:0001501//skeletal system development;GO:0030819//positive regulation of cAMP biosynthetic process	NA	EDL10731.1//parathyroid hormone-like peptide, isoform CRA_a, partial [Mus musculus]	4
11752	1892	68.14	33.67	-1.01704	9.76767e-80	Down	6.52032e-82	Anxa8	GO:0070062//extracellular exosome;GO:0005829//cytosol;GO:0031902//late endosome membrane;GO:0005886//plasma membrane	GO:0051015//actin filament binding;GO:0005547//phosphatidylinositol-3,4,5-trisphosphate binding;GO:0005544//calcium-dependent phospholipid binding;GO:0005509//calcium ion binding;GO:0043325//phosphatidylinositol-3,4-bisphosphate binding;GO:0005546//phosphatidylinositol-4,5-bisphosphate binding	GO:1900138//negative regulation of phospholipase A2 activity;GO:0016197//endosomal transport;GO:1900004//negative regulation of serine-type endopeptidase activity;GO:0007596//blood coagulation;GO:0007032//endosome organization	K17096//annexin A8	NP_001268774.1//annexin A8 isoform 2 [Mus musculus];NP_038501.2//annexin A8 isoform 1 [Mus musculus]	1;4
20716	2085	131.49	65.74	-1.00011	9.31355e-166	Down	2.33144e-168	Serpina3n	NA	NA	NA	K04525//serpin peptidase inhibitor, clade A	ADK91429.1//serpina3n-like protein [Rattus norvegicus]	2

## Sheet: Table S1C-2
Table S1C-2: Transcriptome changes in FASND/D/Apc/Cre vs Apc/Cre mice
GeneID	Length	ApcCre_control-Expression	3_FASNhom-Expression	log2FoldChange(3_FASNhom/ApcCre_control)	FDR	Up/Down-Regulation(3_FASNhom/ApcCre_control)	Pvalue	Symbol	Cellular Component	Molecular Function	Biological Process	Kegg Orthology	Nr Description	Desc
13226	419	0.01	43.66	12.0921	2.61e-73	Up	4.59e-74	Defa31	GO:0005615//extracellular space	NA	GO:0042493//response to drug;GO:0050829//defense response to Gram-negative bacterium;GO:0071222//cellular response to lipopolysaccharide;GO:0050830//defense response to Gram-positive bacterium;GO:0042742//defense response to bacterium	K05230//defensin, alpha	NP_001012307.1//alpha-defensin 23 precursor [Mus musculus]	2
226413	6174	0.16	259.58	10.6639	0	Up	0	Lct	GO:0005887//integral component of plasma membrane	GO:0008422//beta-glucosidase activity;GO:0000016//lactase activity	GO:1901657//glycosyl compound metabolic process;GO:0005975//carbohydrate metabolic process	K01229//lactase-phlorizin hydrolase [EC:3.2.1.108 3.2.1.62]	NP_001074547.1//lactase-phlorizin hydrolase preproprotein [Mus musculus]	2
20445	2396	0.05	66.44	10.3759	0	Up	0	St6galnac1	GO:0016021//integral component of membrane;GO:0000139//Golgi membrane	GO:0001665//alpha-N-acetylgalactosaminide alpha-2,6-sialyltransferase activity	GO:0018279//protein N-linked glycosylation via asparagine;GO:0009312//oligosaccharide biosynthetic process;GO:0001574//ganglioside biosynthetic process	K03479//alpha-N-acetylgalactosaminide alpha-2,6-sialyltransferase (sialyltransferase 7A) [EC:2.4.99.3]	CAA72137.1//GalNAc alpha-2,6-sialyltransferase I [Mus musculus];NP_035501.2//alpha-N-acetylgalactosaminide alpha-2,6-sialyltransferase 1 [Mus musculus]	2
232889	3390	0.42	203	8.91687	0	Up	0	Pla2g4c	GO:0005654//nucleoplasm;GO:0005938//cell cortex;GO:0005635//nuclear envelope;GO:0005819//spindle	GO:0102567//phospholipase A2 activity (consuming 1,2-dipalmitoylphosphatidylcholine);GO:0102568//phospholipase A2 activity consuming 1,2-dioleoylphosphatidylethanolamine);GO:0047499//calcium-independent phospholipase A2 activity	GO:0046475//glycerophospholipid catabolic process	K16342//cytosolic phospholipase A2 [EC:3.1.1.4]	XP_006539868.1//PREDICTED: cytosolic phospholipase A2 gamma isoform X1 [Mus musculus];NP_001004762.1//cytosolic phospholipase A2 gamma isoform 2 [Mus musculus]	1;3
230579	1966	0.48	231	8.91064	0	Up	0	Fam151a	GO:0070062//extracellular exosome;GO:0016021//integral component of membrane	NA	NA	K04679//MAD, mothers against decapentaplegic interacting protein;K12417//acyl-CoA thioesteraes 11 [EC:3.1.2.-];K09291//nucleoprotein TPR	NP_666261.1//protein FAM151A [Mus musculus]	1
216871	1217	0.01	2.78	8.11894	4.69e-16	Up	2.03e-16	Gltpd2	GO:0016021//integral component of membrane;GO:0005737//cytoplasm	GO:0120013//intermembrane lipid transfer activity	NA	K08051//pleckstrin homology domain containing family A member 8	NP_666132.1//glycolipid transfer protein domain-containing protein 2 [Mus musculus]	1
667034	1223	0.87	240.19	8.10894	0	Up	0	Pnp2	GO:0070062//extracellular exosome;GO:0005856//cytoskeleton;GO:0005829//cytosol;GO:0005622//intracellular;GO:0005737//cytoplasm	GO:0004731//purine-nucleoside phosphorylase activity;GO:0042301//phosphate ion binding;GO:0008144//drug binding;GO:0002060//purine nucleobase binding;GO:0001882//nucleoside binding	GO:0009116//nucleoside metabolic process;GO:0042278//purine nucleoside metabolic process;GO:0042102//positive regulation of T cell proliferation;GO:0008637//apoptotic mitochondrial changes;GO:0010332//response to gamma radiation;GO:0034418//urate biosynthetic process;GO:0045739//positive regulation of DNA repair;GO:0046070//dGTP metabolic process;GO:0070233//negative regulation of T cell apoptoti…	K03783//purine-nucleoside phosphorylase [EC:2.4.2.1]	NP_001116843.1//purine-nucleoside phosphorylase 2 [Mus musculus]	2
231699	1586	0.01	2.5	7.96578	5.07e-19	Up	2.03e-19	Oas1e	NA	GO:0005524//ATP binding;GO:0016740//transferase activity;GO:0003725//double-stranded RNA binding	GO:0006955//immune response;GO:0051607//defense response to virus	K14216//2'-5'-oligoadenylate synthetase [EC:2.7.7.84]	NP_660211.2//2'-5' oligoadenylate synthetase 1E isoform 2 [Mus musculus];NP_001334379.1//2'-5' oligoadenylate synthetase 1E isoform 1 [Mus musculus]	1;2
14080	492	5.79	1408.57	7.92645	0	Up	0	Fabp1	GO:0070062//extracellular exosome;GO:0045179//apical cortex;GO:0005634//nucleus;GO:0005654//nucleoplasm;GO:0005782//peroxisomal matrix;GO:0005737//cytoplasm;GO:0005829//cytosol;GO:0043234//protein complex	GO:0051978//lysophospholipid transporter activity;GO:0032052//bile acid binding;GO:0005324//long-chain fatty acid transporter activity;GO:0005543//phospholipid binding;GO:0016209//antioxidant activity;GO:0003682//chromatin binding;GO:0008144//drug binding;GO:0005504//fatty acid binding	GO:0006810//transport;GO:0015909//long-chain fatty acid transport;GO:0043154//negative regulation of cysteine-type endopeptidase activity involved in apoptotic process;GO:0071456//cellular response to hypoxia;GO:0000278//mitotic cell cycle;GO:0032000//positive regulation of fatty acid beta-oxidation;GO:0051345//positive regulation of hydrolase activity;GO:0043066//negative regulation of apoptotic…	K08750//fatty acid-binding protein 1, liver	NP_059095.1//fatty acid-binding protein, liver [Mus musculus]	4
17306	3247	0.02	3.63	7.50383	4.17e-55	Up	9.08e-56	Sypl2	GO:0030285//integral component of synaptic vesicle membrane	GO:0005215//transporter activity	GO:0021762//substantia nigra development;GO:0006874//cellular calcium ion homeostasis	NA	XP_006501157.1//PREDICTED: synaptophysin-like protein 2 isoform X1 [Mus musculus]	1
434203	2846	0.42	68.23	7.34387	0	Up	0	Slc28a1	GO:0016020//membrane;GO:0005887//integral component of plasma membrane;GO:0016324//apical plasma membrane	GO:0015389//pyrimidine- and adenine-specific:sodium symporter activity;GO:0005350//pyrimidine nucleobase transmembrane transporter activity;GO:0005415//nucleoside:sodium symporter activity	GO:0015855//pyrimidine nucleobase transport	K11536//pyrimidine nucleoside transport protein	XP_021065926.1//sodium/nucleoside cotransporter 1 [Mus pahari]	3
665270	2642	3.42	453.75	7.05176	0	Up	0	Plb1	GO:0016324//apical plasma membrane;GO:0031526//brush border membrane;GO:0016021//integral component of membrane	GO:0004622//lysophospholipase activity;GO:0102567//phospholipase A2 activity (consuming 1,2-dipalmitoylphosphatidylcholine);GO:0050253//retinyl-palmitate esterase activity;GO:0102568//phospholipase A2 activity consuming 1,2-dioleoylphosphatidylethanolamine);GO:0004623//phospholipase A2 activity	GO:0016042//lipid catabolic process;GO:0042572//retinol metabolic process;GO:0006644//phospholipid metabolic process;GO:2000344//positive regulation of acrosome reaction	K14621//phospholipase B1, membrane-associated [EC:3.1.1.4 3.1.1.5]	NP_001074876.1//phospholipase B1, membrane-associated isoform 1 precursor [Mus musculus];XP_021018420.1//phospholipase B1, membrane-associated isoform X1 [Mus caroli];EDL37391.1//mCG141231 [Mus musculus]	1;2
67464	3084	0.01	1.29	7.01123	2.37e-19	Up	9.44e-20	Entpd4	GO:0030173//integral component of Golgi membrane;GO:0031410//cytoplasmic vesicle;GO:0016021//integral component of membrane;GO:0097637//integral component of autophagosome membrane	GO:0045134//uridine-diphosphatase activity;GO:0016787//hydrolase activity;GO:0017111//nucleoside-triphosphatase activity;GO:0017110//nucleoside-diphosphatase activity	GO:0006256//UDP catabolic process	K12305//ectonucleoside triphosphate diphosphohydrolase 4 [EC:3.6.1.6]	NP_080450.1//ectonucleoside triphosphate diphosphohydrolase 4 [Mus musculus]	3
71159	1262	0.01	1.2	6.90689	1.66e-07	Up	9.34e-08	4933416I08Rik	NA	NA	NA	K13983//putative helicase MOV10L1 [EC:3.6.4.13]	NP_081976.1//uncharacterized protein LOC71159 [Mus musculus]	1
240590	2401	0.01	1.1	6.78136	4.34e-13	Up	2.02e-13	Dmrt3	GO:0005634//nucleus	GO:0046872//metal ion binding;GO:0043565//sequence-specific DNA binding;GO:0046982//protein heterodimerization activity;GO:0003700//DNA binding transcription factor activity	GO:0042487//regulation of odontogenesis of dentin-containing tooth;GO:0019226//transmission of nerve impulse;GO:0007628//adult walking behavior;GO:0021521//ventral spinal cord interneuron specification;GO:0006351//transcription, DNA-templated;GO:0046661//male sex differentiation	K19490//doublesex- and mab-3-related transcription factor 3	NP_796334.2//doublesex- and mab-3-related transcription factor 3 [Mus musculus]	3
14980	1077	0.01	1.06	6.72792	1.52e-05	Up	9.33e-06	H2-L	GO:0016020//membrane;GO:0070062//extracellular exosome;GO:0070971//endoplasmic reticulum exit site;GO:0005783//endoplasmic reticulum;GO:0009897//external side of plasma membrane;GO:0030670//phagocytic vesicle membrane;GO:0005797//Golgi medial cisterna;GO:0009986//cell surface;GO:0071556//integral component of lumenal side of endoplasmic reticulum membrane;GO:0042612//MHC class I protein complex;G…	GO:0003723//RNA binding;GO:0046977//TAP binding;GO:0030881//beta-2-microglobulin binding;GO:0042605//peptide antigen binding;GO:0005102//receptor binding;GO:0042608//T cell receptor binding	GO:0010977//negative regulation of neuron projection development;GO:0001916//positive regulation of T cell mediated cytotoxicity;GO:0006955//immune response;GO:0002474//antigen processing and presentation of peptide antigen via MHC class I;GO:0002485//antigen processing and presentation of endogenous peptide antigen via MHC class I via ER pathway, TAP-dependent	K06751//major histocompatibility complex, class I	NP_001254737.1//histocompatibility 2, D region locus L [Mus musculus]	1
214158	1480	0.17	17.88	6.71667	5.72e-116	Up	7.1e-117	Trim38	GO:0005622//intracellular	GO:0008270//zinc ion binding;GO:0004871//signal transducer activity	GO:0070936//protein K48-linked ubiquitination;GO:0051092//positive regulation of NF-kappaB transcription factor activity;GO:0032648//regulation of interferon-beta production;GO:0050687//negative regulation of defense response to virus;GO:0046598//positive regulation of viral entry into host cell;GO:0043123//positive regulation of I-kappaB kinase/NF-kappaB signaling;GO:0051091//positive regulation…	K12014//tripartite motif-containing protein 38 [EC:2.3.2.27]	NP_001025106.1//E3 ubiquitin-protein ligase TRIM38 [Mus musculus]	2
26876	1312	0.01	1.04	6.70044	7.5e-07	Up	4.33e-07	Adh4	GO:0005634//nucleus;GO:0005829//cytosol	GO:0016620//oxidoreductase activity, acting on the aldehyde or oxo group of donors, NAD or NADP as acceptor;GO:0019115//benzaldehyde dehydrogenase activity;GO:0005503//all-trans retinal binding;GO:0004032//alditol:NADP+ 1-oxidoreductase activity;GO:0051287//NAD binding;GO:0019841//retinol binding;GO:0004022//alcohol dehydrogenase (NAD) activity;GO:0004745//retinol dehydrogenase activity;GO:000827…	GO:0006069//ethanol oxidation;GO:0042572//retinol metabolic process;GO:0006066//alcohol metabolic process;GO:1901661//quinone metabolic process;GO:0006067//ethanol metabolic process;GO:0006081//cellular aldehyde metabolic process;GO:0001523//retinoid metabolic process;GO:0046164//alcohol catabolic process	K13980//alcohol dehydrogenase 4 [EC:1.1.1.1]	NP_036126.2//alcohol dehydrogenase 4 [Mus musculus]	2
100040591	3056	0.16	15.51	6.59898	3.13e-212	Up	2.16e-213	Kcnj13	GO:0005887//integral component of plasma membrane	GO:0005242//inward rectifier potassium channel activity	GO:0010107//potassium ion import	K05006//potassium inwardly-rectifying channel subfamily J member 13	NP_001103697.1//inward rectifier potassium channel 13 [Mus musculus]	2
12962	837	0.08	7.29	6.50978	5.81e-26	Up	2.01e-26	Crybb3	NA	GO:0005212//structural constituent of eye lens	GO:0007601//visual perception	K13596//activin receptor type-2B [EC:2.7.11.30];K01886//glutaminyl-tRNA synthetase [EC:6.1.1.18]	NP_067327.1//beta-crystallin B3 [Mus musculus]	1;3
13095	1786	0.01	0.91	6.50779	3.68e-08	Up	2.01e-08	Cyp2c29	GO:0031090//organelle membrane;GO:0005789//endoplasmic reticulum membrane	GO:0008395//steroid hydroxylase activity;GO:0020037//heme binding;GO:0034875//caffeine oxidase activity;GO:0005506//iron ion binding;GO:0070330//aromatase activity;GO:0004497//monooxygenase activity;GO:0101020//estrogen 16-alpha-hydroxylase activity;GO:0008392//arachidonic acid epoxygenase activity	GO:0019373//epoxygenase P450 pathway	K07413//cytochrome P450 family 2 subfamily C [EC:1.14.14.1]	AAH57911.1//Cyp2c39 protein, partial [Mus musculus]	3
69888	1630	0.12	10.62	6.46761	1.05e-75	Up	1.8e-76	Cyp2c66	NA	NA	NA	K07413//cytochrome P450 family 2 subfamily C [EC:1.14.14.1];K17720//cytochrome P450 family 2 subfamily C polypeptide 18 [EC:1.14.14.1]	XP_005352275.1//PREDICTED: cytochrome P450 2C19-like [Microtus ochrogaster]	1
64454	2132	0.51	42.2	6.3706	0	Up	0	Slc5a4b	GO:0005887//integral component of plasma membrane;GO:0016021//integral component of membrane	GO:0005412//glucose:sodium symporter activity;GO:0005215//transporter activity	GO:0055085//transmembrane transport;GO:0006814//sodium ion transport;GO:1904659//glucose transmembrane transport	K14384//solute carrier family 5 (low affinity sodium-glucose cotransporter), member 4	XP_019609793.1//PREDICTED: low affinity sodium-glucose cotransporter isoform X1 [Rhinolophus sinicus]	2
11828	1763	0.38	27.98	6.20225	4.44e-212	Up	3.07e-213	Aqp3	GO:0016323//basolateral plasma membrane;GO:0005634//nucleus;GO:0005887//integral component of plasma membrane;GO:0005911//cell-cell junction;GO:0005886//plasma membrane;GO:0005737//cytoplasm	GO:0015250//water channel activity;GO:0015254//glycerol channel activity	GO:0006833//water transport;GO:0071456//cellular response to hypoxia;GO:0090650//cellular response to oxygen-glucose deprivation;GO:0070295//renal water absorption;GO:0032526//response to retinoic acid;GO:0002684//positive regulation of immune system process;GO:0015840//urea transport;GO:0015793//glycerol transport;GO:0042476//odontogenesis	K09876//aquaporin-3	NP_057898.2//aquaporin-3 [Mus musculus]	2
17195	1069	0.12	8.71	6.18157	1.89e-39	Up	5.14e-40	Mbl2	GO:0005581//collagen trimer	NA	NA	K16630//collagen, type XXII, alpha	AAA41554.1//mannose-binding protein C precursor [Rattus norvegicus]	1
142681	2054	0.01	0.72	6.16993	1.66e-07	Up	9.34e-08	Slc34a3	GO:0005903//brush border;GO:0016324//apical plasma membrane;GO:0016021//integral component of membrane;GO:0031982//vesicle;GO:0005737//cytoplasm	GO:0005436//sodium:phosphate symporter activity;GO:0015321//sodium-dependent phosphate transmembrane transporter activity	GO:0006817//phosphate ion transport;GO:0030643//cellular phosphate ion homeostasis;GO:0006814//sodium ion transport	K14683//solute carrier family 34 (sodium-dependent phosphate cotransporter)	NP_543130.2//sodium-dependent phosphate transport protein 2C [Mus musculus]	3
12491	3399	0.17	11.9	6.12928	8.34e-177	Up	6.97e-178	Cd36	GO:0005615//extracellular space;GO:0009986//cell surface;GO:0009897//external side of plasma membrane;GO:0016324//apical plasma membrane;GO:0031526//brush border membrane;GO:0016021//integral component of membrane;GO:0045177//apical part of cell	GO:0008289//lipid binding;GO:0071813//lipoprotein particle binding;GO:0030169//low-density lipoprotein particle binding;GO:0070892//lipoteichoic acid receptor activity;GO:0008035//high-density lipoprotein particle binding	GO:0007155//cell adhesion;GO:1990000//amyloid fibril formation;GO:0006955//immune response;GO:0007166//cell surface receptor signaling pathway;GO:1904646//cellular response to amyloid-beta;GO:0043277//apoptotic cell clearance	K06259//CD36 antigen	NP_031669.3//platelet glycoprotein 4 [Mus musculus]	4;1
72094	2117	0.35	22.49	6.00578	2.09e-204	Up	1.51e-205	Ugt2a3	NA	NA	NA	K00699//glucuronosyltransferase [EC:2.4.1.17]	EDL83157.1//UDP glucuronosyltransferase 2 family, polypeptide A3 (predicted) [Rattus norvegicus]	3
234788	2648	0.02	1.28	6	2.76e-15	Up	1.21e-15	Slc38a8	GO:0016021//integral component of membrane	GO:0015171//amino acid transmembrane transporter activity	GO:0003333//amino acid transmembrane transport;GO:0006814//sodium ion transport	K14994//solute carrier family 38 (sodium-coupled neutral amino acid transporter), member 7/8	NP_001009950.1//putative sodium-coupled neutral amino acid transporter 8 [Mus musculus]	1
11541	1844	0.13	8.01	5.94522	3.65e-63	Up	7.14e-64	Adora2b	GO:0005622//intracellular;GO:0016021//integral component of membrane;GO:0005886//plasma membrane	GO:0001609//G-protein coupled adenosine receptor activity;GO:0004930//G-protein coupled receptor activity	GO:0032755//positive regulation of interleukin-6 production;GO:0010575//positive regulation of vascular endothelial growth factor production;GO:0043306//positive regulation of mast cell degranulation;GO:0060087//relaxation of vascular smooth muscle;GO:0002882//positive regulation of chronic inflammatory response to non-antigenic stimulus;GO:0031284//positive regulation of guanylate cyclase activi…	K04267//adenosine receptor A2b	NP_031439.2//adenosine receptor A2b [Mus musculus]	4
67758	1294	0.19	11.69	5.94313	1.73e-63	Up	3.38e-64	Aadac	GO:0031090//organelle membrane;GO:0016021//integral component of membrane;GO:0005789//endoplasmic reticulum membrane	GO:0019213//deacetylase activity;GO:0004806//triglyceride lipase activity;GO:0016298//lipase activity;GO:0017171//serine hydrolase activity	GO:0010898//positive regulation of triglyceride catabolic process;GO:0008152//metabolic process	K13616//arylacetamide deacetylase [EC:3.1.1.3]	EDL35371.1//arylacetamide deacetylase (esterase), isoform CRA_b, partial [Mus musculus]	1
11650	2113	0.03	1.79	5.89885	6.78e-17	Up	2.87e-17	Alppl2	NA	NA	NA	K01077//alkaline phosphatase [EC:3.1.3.1]	XP_002727285.2//PREDICTED: alkaline phosphatase, placental-like [Rattus norvegicus]	3
276920	1353	0.01	0.58	5.85798	0.00030687	Up	0.00020068	Ccdc42	NA	NA	GO:0007286//spermatid development	K12012//tripartite motif-containing protein 35;K10421//CAP-Gly domain-containing linker protein 1;K08501//syntaxin 8;K20478//golgin subfamily B member 1	NP_808447.2//coiled-coil domain-containing protein 42 [Mus musculus]	3
69117	1341	2.52	141.06	5.80674	0	Up	0	Adh6a	NA	GO:0004022//alcohol dehydrogenase (NAD) activity;GO:0008270//zinc ion binding;GO:0016491//oxidoreductase activity	NA	K13951//alcohol dehydrogenase 1/7 [EC:1.1.1.1]	XP_021014788.1//alcohol dehydrogenase 1-like [Mus caroli]	1
14566	1805	0.01	0.55	5.78136	3.23e-05	Up	2.01e-05	Gdf9	GO:0005615//extracellular space;GO:0005576//extracellular region;GO:0005737//cytoplasm	GO:0008083//growth factor activity;GO:0005125//cytokine activity;GO:0005160//transforming growth factor beta receptor binding	GO:0030308//negative regulation of cell growth;GO:2000870//regulation of progesterone secretion;GO:0043408//regulation of MAPK cascade;GO:0030509//BMP signaling pathway;GO:0001555//oocyte growth;GO:0060395//SMAD protein signal transduction;GO:0010862//positive regulation of pathway-restricted SMAD protein phosphorylation;GO:0042981//regulation of apoptotic process;GO:0008284//positive regulation …	K05498//growth differentiation factor 9/9B	NP_032136.2//growth/differentiation factor 9 precursor [Mus musculus]	2
328561	1986	0.09	4.9	5.76671	2.67e-41	Up	7.06e-42	Apol10b	GO:0016021//integral component of membrane;GO:0005576//extracellular region	GO:0008289//lipid binding	GO:0006869//lipid transport;GO:0042981//regulation of apoptotic process;GO:0042157//lipoprotein metabolic process	K14480//apolipoprotein L	NP_808488.2//apolipoprotein L 10b [Mus musculus]	4
13074	1841	0.01	0.53	5.72792	3.23e-05	Up	2.01e-05	Cyp17a1	GO:0043231//intracellular membrane-bounded organelle;GO:0016020//membrane;GO:0030424//axon;GO:0005783//endoplasmic reticulum;GO:0042995//cell projection;GO:0005739//mitochondrion;GO:0043025//neuronal cell body	GO:0016705//oxidoreductase activity, acting on paired donors, with incorporation or reduction of molecular oxygen;GO:0020037//heme binding;GO:0005506//iron ion binding;GO:0004508//steroid 17-alpha-monooxygenase activity;GO:0004497//monooxygenase activity;GO:0047442//17-alpha-hydroxyprogesterone aldolase activity	GO:0018894//dibenzo-p-dioxin metabolic process;GO:0042446//hormone biosynthetic process;GO:0021766//hippocampus development;GO:0018879//biphenyl metabolic process;GO:0071222//cellular response to lipopolysaccharide;GO:0030728//ovulation;GO:0008584//male gonad development;GO:0034698//response to gonadotropin;GO:0042493//response to drug;GO:0042448//progesterone metabolic process;GO:0009635//respon…	K00512//steroid 17alpha-monooxygenase / 17alpha-hydroxyprogesterone deacetylase [EC:1.14.14.19 1.14.14.32]	NP_031835.3//steroid 17-alpha-hydroxylase/17,20 lyase precursor [Mus musculus]	3
56223	1995	0.01	0.49	5.61471	3.23e-05	Up	2.01e-05	Fscn3	GO:0005856//cytoskeleton;GO:0005737//cytoplasm	GO:0051015//actin filament binding;GO:0030674//protein binding, bridging	GO:0007015//actin filament organization;GO:0007286//spermatid development	K17456//fascin 3	XP_005402415.2//PREDICTED: fascin-3 [Chinchilla lanigera]	2
213402	4865	0.01	0.49	5.61471	4.21e-12	Up	2.02e-12	Armc2	NA	NA	NA	NA	NP_001030030.2//armadillo repeat-containing protein 2 [Mus musculus]	3
546648	5764	0.01	0.47	5.55459	2.03e-13	Up	9.39e-14	Klhdc7b	NA	NA	NA	K10476//kelch repeat and BTB domain-containing protein 11	NP_001153650.2//kelch domain-containing protein 7B [Mus musculus]	2
241612	5092	0.33	15.26	5.53115	0	Up	0	Slc5a12	GO:0070062//extracellular exosome;GO:0016324//apical plasma membrane;GO:0016021//integral component of membrane	GO:0015129//lactate transmembrane transporter activity;GO:0015293//symporter activity;GO:0005215//transporter activity	GO:0055085//transmembrane transport;GO:0006814//sodium ion transport	K14388//solute carrier family 5 (sodium-coupled monocarboxylate transporter), member 8/12	NP_001102058.1//sodium-coupled monocarboxylate transporter 2 [Rattus norvegicus];NP_001003915.1//sodium-coupled monocarboxylate transporter 2 isoform 1 [Mus musculus]	1;2
327992	4158	0.01	0.45	5.49185	2.75e-08	Up	1.5e-08	Hsf5	GO:0005634//nucleus	GO:0043565//sequence-specific DNA binding;GO:0003700//DNA binding transcription factor activity	GO:0006351//transcription, DNA-templated	K03006//DNA-directed RNA polymerase II subunit RPB1 [EC:2.7.7.6];K09414//heat shock transcription factor 1;K15694//RING finger protein 43 [EC:2.3.2.27]	NP_001038992.1//heat shock factor protein 5 [Mus musculus]	1
13419	1302	6.25	279.76	5.48419	0	Up	0	Dnase1	GO:0070062//extracellular exosome;GO:0005634//nucleus;GO:0005635//nuclear envelope	GO:0003779//actin binding;GO:0004530//deoxyribonuclease I activity	GO:0006308//DNA catabolic process;GO:0006915//apoptotic process	K11994//deoxyribonuclease-1 [EC:3.1.21.1]	EDK97219.1//deoxyribonuclease I, isoform CRA_a, partial [Mus musculus]	1;5
71898	1512	0.8	35.5	5.47168	1.39e-218	Up	9.29e-220	Apol9b	GO:0005576//extracellular region	GO:0008289//lipid binding	GO:0006869//lipid transport;GO:0042157//lipoprotein metabolic process	K14480//apolipoprotein L	EDL29646.1//RIKEN cDNA 2310016F22, isoform CRA_a, partial [Mus musculus];EDL29648.1//RIKEN cDNA 2310016F22, isoform CRA_c, partial [Mus musculus]	4;1
11813	693	14.84	654.14	5.46204	0	Up	0	Apoc2	GO:0070062//extracellular exosome;GO:0005615//extracellular space;GO:0034362//low-density lipoprotein particle;GO:0034366//spherical high-density lipoprotein particle;GO:0034363//intermediate-density lipoprotein particle;GO:0042627//chylomicron;GO:0005829//cytosol;GO:0005576//extracellular region;GO:0034361//very-low-density lipoprotein particle	GO:0008289//lipid binding;GO:0055102//lipase inhibitor activity;GO:0043274//phospholipase binding;GO:0016004//phospholipase activator activity;GO:0060230//lipoprotein lipase activator activity;GO:0008047//enzyme activator activity;GO:0042803//protein homodimerization activity	GO:0010898//positive regulation of triglyceride catabolic process;GO:0010916//negative regulation of very-low-density lipoprotein particle clearance;GO:0045833//negative regulation of lipid metabolic process;GO:0016042//lipid catabolic process;GO:0006869//lipid transport;GO:0033344//cholesterol efflux;GO:0070328//triglyceride homeostasis;GO:0042953//lipoprotein transport;GO:0034382//chylomicron r…	K22287//apolipoprotein C-II	NP_001264873.1//apolipoprotein C-II precursor [Mus musculus]	1
245240	2403	0.06	2.58	5.42626	7.41e-27	Up	2.51e-27	9930111J21Rik2	GO:0005789//endoplasmic reticulum membrane	GO:0005525//GTP binding;GO:0003924//GTPase activity	GO:0035458//cellular response to interferon-beta;GO:0006952//defense response	K17072//interferon gamma inducible protein 47	NP_001108151.1//interferon-inducible GTPase family member [Mus musculus]	1
233836	2341	1.63	67.34	5.36852	0	Up	0	Slc5a11	GO:0016021//integral component of membrane	GO:0005215//transporter activity	GO:0055085//transmembrane transport	K14391//solute carrier family 5 (sodium/myo-inositol cotransporter), member 11	XP_021510645.1//sodium/myo-inositol cotransporter 2 isoform X1 [Meriones unguiculatus]	2
13370	1707	1.26	51.03	5.33985	0	Up	0	Dio1	GO:0016021//integral component of membrane;GO:0005789//endoplasmic reticulum membrane	GO:0004800//thyroxine 5'-deiodinase activity;GO:0008430//selenium binding	GO:0042446//hormone biosynthetic process	K01562//type I thyroxine 5'-deiodinase [EC:1.21.99.4]	NP_031886.3//type I iodothyronine deiodinase [Mus musculus]	4
75773	1928	0.01	0.4	5.32193	0.0003069	Up	0.00020068	Adad2	NA	GO:0003723//RNA binding;GO:0004000//adenosine deaminase activity	GO:0006396//RNA processing	K12968//double-stranded RNA-specific adenosine deaminase [EC:3.5.4.37];K13194//double stranded RNA-specific editase B [EC:3.5.-.-]	NP_083704.1//adenosine deaminase domain-containing protein 2 [Mus musculus]	1
20522	3009	0.26	10.25	5.30097	3.39e-127	Up	3.89e-128	Slc23a1	GO:0043229//intracellular organelle;GO:0070062//extracellular exosome;GO:0016324//apical plasma membrane;GO:0016021//integral component of membrane;GO:0005886//plasma membrane;GO:0005737//cytoplasm;GO:0009925//basal plasma membrane	GO:0070890//sodium-dependent L-ascorbate transmembrane transporter activity;GO:0008520//L-ascorbate:sodium symporter activity;GO:0015081//sodium ion transmembrane transporter activity;GO:0015229//L-ascorbic acid transmembrane transporter activity;GO:0033300//dehydroascorbic acid transmembrane transporter activity	GO:0030324//lung development;GO:0070837//dehydroascorbic acid transport;GO:0070904//transepithelial L-ascorbic acid transport;GO:0006814//sodium ion transport;GO:0015882//L-ascorbic acid transport;GO:0007420//brain development;GO:0009636//response to toxic substance	K14611//solute carrier family 23 (nucleobase transporter), member 1/2	NP_035527.3//solute carrier family 23 member 1 [Mus musculus]	4
13088	1878	3.13	122.66	5.29236	0	Up	0	Cyp2b10	NA	GO:0020037//heme binding;GO:0005506//iron ion binding;GO:0016712//oxidoreductase activity, acting on paired donors, with incorporation or reduction of molecular oxygen, reduced flavin or flavoprotein as one donor, and incorporation of one atom of oxygen	NA	K07412//cytochrome P450 family 2 subfamily B [EC:1.14.14.1]	P00176.1//RecName: Full=Cytochrome P450 2B1; AltName: Full=CYPIIB1; AltName: Full=Cytochrome P450-B; Short=Cytochrome P450b; AltName: Full=Cytochrome P450-LM2; AltName: Full=Cytochrome P450-PB1; AltName: Full=Cytochrome P450-PB2	4
433653	712	1.31	47.67	5.18544	1.37e-126	Up	1.58e-127	Gimd1	NA	GO:0005525//GTP binding	NA	K09228//KRAB domain-containing zinc finger protein;K18626//trichohyalin	XP_006501713.1//PREDICTED: GTPase IMAP family member GIMD1 isoform X2 [Mus musculus]	1
73385	3863	0.01	0.36	5.16993	3.53e-07	Up	2.01e-07	Fam177a	NA	NA	NA	K12400//AP-4 complex subunit epsilon-1	NP_082803.1//protein FAM177A1 [Mus musculus]	1
27400	1519	1.68	60.41	5.16825	0	Up	0	Hsd17b6	GO:0005783//endoplasmic reticulum;GO:0031901//early endosome membrane;GO:0016021//integral component of membrane	GO:0004745//retinol dehydrogenase activity;GO:0004303//estradiol 17-beta-dehydrogenase activity;GO:0047035//testosterone dehydrogenase (NAD+) activity;GO:0016491//oxidoreductase activity	GO:0008202//steroid metabolic process	K13369//17beta-estradiol 17-dehydrogenase / all-trans-retinol dehydrogenase (NAD+) / 3alpha(17beta)-hydroxysteroid dehydrogenase (NAD+) [EC:1.1.1.62 1.1.1.105 1.1.1.239]	EDL24533.1//hydroxysteroid (17-beta) dehydrogenase 9, isoform CRA_b, partial [Mus musculus]	1;3
64452	2055	0.45	15.43	5.09967	5.79e-127	Up	6.65e-128	Slc5a4a	GO:0016021//integral component of membrane	GO:0005215//transporter activity	GO:0055085//transmembrane transport	K14384//solute carrier family 5 (low affinity sodium-glucose cotransporter), member 4	XP_005070795.2//low affinity sodium-glucose cotransporter [Mesocricetus auratus]	2
67082	1167	0.05	1.61	5.00899	5.65e-08	Up	3.12e-08	1700011H14Rik	NA	NA	NA	NA	NP_080232.3//uncharacterized protein C14orf105 homolog [Mus musculus]	4
268782	2202	0.01	0.32	5	0.00064824	Up	0.00043223	Agxt2	GO:0005739//mitochondrion	GO:0008453//alanine-glyoxylate transaminase activity;GO:0042802//identical protein binding;GO:0047305//(R)-3-amino-2-methylpropionate-pyruvate transaminase activity;GO:0008483//transaminase activity;GO:0030170//pyridoxal phosphate binding	GO:0019265//glycine biosynthetic process, by transamination of glyoxylate;GO:0045429//positive regulation of nitric oxide biosynthetic process;GO:0009436//glyoxylate catabolic process;GO:0019481//L-alanine catabolic process, by transamination	K00827//alanine-glyoxylate transaminase / (R)-3-amino-2-methylpropionate-pyruvate transaminase [EC:2.6.1.44 2.6.1.40]	XP_021039263.1//alanine--glyoxylate aminotransferase 2, mitochondrial isoform X2 [Mus caroli];NP_001027021.1//alanine--glyoxylate aminotransferase 2, mitochondrial isoform 3 [Mus musculus]	1
209558	2815	3.72	118.57	4.99429	0	Up	0	Enpp3	GO:0070062//extracellular exosome;GO:0009986//cell surface;GO:0016021//integral component of membrane;GO:0048471//perinuclear region of cytoplasm	GO:0004551//nucleotide diphosphatase activity;GO:0030247//polysaccharide binding;GO:0035529//NADH pyrophosphatase activity;GO:0003676//nucleic acid binding;GO:0047429//nucleoside-triphosphate diphosphatase activity;GO:0046872//metal ion binding;GO:0005044//scavenger receptor activity;GO:0004528//phosphodiesterase I activity	GO:0009143//nucleoside triphosphate catabolic process;GO:0006955//immune response;GO:0051150//regulation of smooth muscle cell differentiation;GO:0006796//phosphate-containing compound metabolic process	K01513//ectonucleotide pyrophosphatase/phosphodiesterase family member 1/3 [EC:3.1.4.1 3.6.1.9]	EDL04788.1//ectonucleotide pyrophosphatase/phosphodiesterase 3, partial [Mus musculus]	2
14864	1202	4.68	148.99	4.99256	0	Up	0	Gstm3	GO:0005737//cytoplasm	GO:0004364//glutathione transferase activity;GO:0042803//protein homodimerization activity	GO:0008152//metabolic process;GO:0071407//cellular response to organic cyclic compound;GO:0035690//cellular response to drug	K00799//glutathione S-transferase [EC:2.5.1.18]	EDL01933.1//mCG144941, partial [Mus musculus]	2
100216474	1623	0.27	8.33	4.94729	2.72e-53	Up	6.08e-54	Ttll2	NA	GO:0005524//ATP binding;GO:0016874//ligase activity	GO:0006464//cellular protein modification process	K16600//tubulin polyglutamylase TTLL2 [EC:6.-.-.-]	NP_001091737.1//probable tubulin polyglutamylase TTLL2 [Mus musculus]	1
69809	1318	0.43	12.77	4.89228	6.79e-65	Up	1.31e-65	1810046K07Rik	NA	NA	NA	K08623//a disintegrin and metalloproteinase with thrombospondin motifs 8 [EC:3.4.24.-]	XP_006510650.1//PREDICTED: uncharacterized protein C11orf53 homolog isoform X1 [Mus musculus];EDL25779.1//mCG4182, partial [Mus musculus]	1
545288	1707	0.04	1.18	4.88264	1.34e-08	Up	7.18e-09	Cyp2c67	NA	GO:0008395//steroid hydroxylase activity;GO:0020037//heme binding;GO:0005506//iron ion binding;GO:0008392//arachidonic acid epoxygenase activity	GO:0019373//epoxygenase P450 pathway	K07413//cytochrome P450 family 2 subfamily C [EC:1.14.14.1]	AAH19468.1//Cytochrome P450, family 2, subfamily c, polypeptide 68 [Mus musculus]	2
13076	2637	0.05	1.45	4.85798	4.95e-16	Up	2.14e-16	Cyp1a1	GO:0043231//intracellular membrane-bounded organelle;GO:0031090//organelle membrane;GO:0031966//mitochondrial membrane;GO:0005739//mitochondrion;GO:0005789//endoplasmic reticulum membrane;GO:0005737//cytoplasm	GO:0008395//steroid hydroxylase activity;GO:0020037//heme binding;GO:0005506//iron ion binding;GO:0016679//oxidoreductase activity, acting on diphenols and related substances as donors;GO:0003824//catalytic activity;GO:0101020//estrogen 16-alpha-hydroxylase activity;GO:0070576//vitamin D 24-hydroxylase activity;GO:0070330//aromatase activity;GO:0016711//flavonoid 3'-monooxygenase activity;GO:0004…	GO:0018894//dibenzo-p-dioxin metabolic process;GO:0043010//camera-type eye development;GO:0046677//response to antibiotic;GO:0042904//9-cis-retinoic acid biosynthetic process;GO:0046685//response to arsenic-containing substance;GO:0033189//response to vitamin A;GO:0009611//response to wounding;GO:0042493//response to drug;GO:0019341//dibenzo-p-dioxin catabolic process;GO:0006778//porphyrin-contai…	K07408//cytochrome P450 family 1 subfamily A polypeptide 1 [EC:1.14.14.1]	NP_034122.1//cytochrome P450 1A1 [Mus musculus]	4;2
13099	1811	0.03	0.86	4.8413	9.96e-07	Up	5.78e-07	Cyp2c40	GO:0031090//organelle membrane;GO:0005789//endoplasmic reticulum membrane	GO:0008395//steroid hydroxylase activity;GO:0016705//oxidoreductase activity, acting on paired donors, with incorporation or reduction of molecular oxygen;GO:0020037//heme binding;GO:0005506//iron ion binding;GO:0070330//aromatase activity;GO:0004497//monooxygenase activity;GO:0008392//arachidonic acid epoxygenase activity	GO:0019373//epoxygenase P450 pathway	K07413//cytochrome P450 family 2 subfamily C [EC:1.14.14.1]	P20814.1//RecName: Full=Cytochrome P450 2C13, male-specific; AltName: Full=CYPIIC13; AltName: Full=Cytochrome P-450g; AltName: Full=Cytochrome P450-G; AltName: Full=Cytochrome P450-UT-5	2
100041840	1573	0.12	3.42	4.83289	1.52e-21	Up	5.75e-22	Gm10408	NA	NA	NA	K10252//beta,beta-carotene 9',10'-dioxygenase [EC:1.13.11.71]	XP_017171813.1//PREDICTED: uncharacterized protein Gm3685 [Mus musculus]	1
67815	2529	3.71	102.14	4.78298	0	Up	0	Sec14l2	GO:0070062//extracellular exosome;GO:0005634//nucleus;GO:0005829//cytosol;GO:0005622//intracellular;GO:0016021//integral component of membrane	GO:0005215//transporter activity	NA	K01019//galactosylceramide sulfotransferase [EC:2.8.2.11];K19625//retinaldehyde-binding protein 1;K17981//mitochondrial fission process protein 1	XP_009232517.1//PREDICTED: SEC14-like protein 2 isoform X1 [Pongo abelii]	2
381122	2614	1.85	49.41	4.73921	0	Up	0	Capn13	GO:0005737//cytoplasm	GO:0004198//calcium-dependent cysteine-type endopeptidase activity;GO:0005509//calcium ion binding	GO:0006508//proteolysis	K08581//calpain-13 [EC:3.4.22.-]	NP_001028616.1//calpain-13 [Mus musculus]	2
84112	1571	0.08	2.12	4.72792	1.6e-13	Up	7.38e-14	Sucnr1	GO:0070062//extracellular exosome;GO:0016021//integral component of membrane;GO:0005886//plasma membrane	GO:0004930//G-protein coupled receptor activity	GO:0007186//G-protein coupled receptor signaling pathway	K10042//succinate receptor 1	NP_115776.2//succinate receptor 1 [Mus musculus]	2
63954	595	0.35	9.27	4.72714	5.61e-20	Up	2.2e-20	Rbp7	GO:0005737//cytoplasm	GO:0016918//retinal binding;GO:0005215//transporter activity;GO:0019841//retinol binding;GO:0005501//retinoid binding	NA	K06210//nicotinamide mononucleotide adenylyltransferase [EC:2.7.7.1 2.7.7.18];K14622//retinol binding protein 2	NP_071303.1//retinoid-binding protein 7 [Mus musculus]	2
227157	2992	0.01	0.24	4.58496	0.0006483	Up	0.00043223	Mpp4	GO:0042734//presynaptic membrane;GO:0005737//cytoplasm	NA	GO:0035418//protein localization to synapse	K21109//MAGUK p55 subfamily member 4	EDL00119.1//membrane protein, palmitoylated 4 (MAGUK p55 subfamily member 4), isoform CRA_a [Mus musculus];NP_001158154.1//MAGUK p55 subfamily member 4 isoform 1 [Mus musculus]	1;3
394434	3216	0.01	0.24	4.58496	0.00030693	Up	0.00020068	Ugt1a9	GO:0043231//intracellular membrane-bounded organelle;GO:0070062//extracellular exosome;GO:0005783//endoplasmic reticulum;GO:0016021//integral component of membrane;GO:0005789//endoplasmic reticulum membrane	GO:0046982//protein heterodimerization activity;GO:0015020//glucuronosyltransferase activity;GO:0042803//protein homodimerization activity;GO:0005080//protein kinase C binding;GO:0008144//drug binding;GO:0004857//enzyme inhibitor activity;GO:0005504//fatty acid binding;GO:0019899//enzyme binding;GO:0005496//steroid binding	GO:0008152//metabolic process;GO:0052697//xenobiotic glucuronidation;GO:0052696//flavonoid glucuronidation	K00699//glucuronosyltransferase [EC:2.4.1.17]	NP_964006.2//UDP-glucuronosyltransferase 1-9 precursor [Mus musculus]	2
667055	1593	1.6	38.1	4.57365	9.78e-225	Up	6.33e-226	Gm9992	GO:0016021//integral component of membrane;GO:0005886//plasma membrane	NA	NA	K06760//contactin 2;K16600//tubulin polyglutamylase TTLL2 [EC:6.-.-.-]	NP_001136011.1//predicted gene, ENSMUSG00000056133 [Mus musculus];XP_021077351.1//protein unc-93 homolog A isoform X1 [Mus pahari]	1
107375	1833	4.72	110.49	4.54899	0	Up	0	Slc25a45	GO:0005743//mitochondrial inner membrane;GO:0016021//integral component of membrane;GO:0005739//mitochondrion	GO:0022857//transmembrane transporter activity	GO:0006839//mitochondrial transport	K15123//solute carrier family 25, member 45/47	AAH22156.1//Slc25a45 protein, partial [Mus musculus]	3
68255	1251	4.22	97.61	4.53171	0	Up	0	Tmem86b	GO:0016020//membrane;GO:0016021//integral component of membrane;GO:0005737//cytoplasm	GO:0047409//alkenylglycerophosphoethanolamine hydrolase activity;GO:0047408//alkenylglycerophosphocholine hydrolase activity	GO:0046485//ether lipid metabolic process	K18575//alkenylglycerophosphocholine hydrolase [EC:3.3.2.2]	EDL31247.1//transmembrane protein 86B, partial [Mus musculus];XP_011248989.1//PREDICTED: lysoplasmalogenase isoform X2 [Mus musculus]	2
12182	2336	5.43	125.38	4.52921	0	Up	0	Bst1	GO:0008305//integrin complex;GO:0070062//extracellular exosome;GO:0019898//extrinsic component of membrane;GO:0001931//uropod;GO:0005886//plasma membrane;GO:0031225//anchored component of membrane	GO:0003953//NAD+ nucleosidase activity;GO:0061812//cyclic ADP-ribose hydrolase;GO:0016849//phosphorus-oxygen lyase activity;GO:0061811//ADP-ribosyl cyclase activity;GO:0016740//transferase activity;GO:0061809//NAD+ nucleotidase, cyclic ADP-ribose generating;GO:0050135//NAD(P)+ nucleosidase activity	GO:0001952//regulation of cell-matrix adhesion;GO:0050730//regulation of peptidyl-tyrosine phosphorylation;GO:0032956//regulation of actin cytoskeleton organization;GO:0030890//positive regulation of B cell proliferation;GO:0050727//regulation of inflammatory response;GO:0050848//regulation of calcium-mediated signaling;GO:0090022//regulation of neutrophil chemotaxis;GO:0008284//positive regulati…	K18152//ADP-ribosyl cyclase 2 [EC:3.2.2.6 2.4.99.20]	NP_033893.2//ADP-ribosyl cyclase/cyclic ADP-ribose hydrolase 2 precursor [Mus musculus]	3
52187	5047	0.82	18.77	4.51666	0	Up	0	Rragd	NA	NA	NA	K16186//Ras-related GTP-binding protein C/D	XP_005362009.1//PREDICTED: ras-related GTP-binding protein D [Microtus ochrogaster]	2
100529082	1344	5.63	122.37	4.44197	0	Up	0	Gm11127	GO:0016021//integral component of membrane;GO:0005886//plasma membrane	GO:0042605//peptide antigen binding;GO:0005102//receptor binding	GO:0002474//antigen processing and presentation of peptide antigen via MHC class I	K06751//major histocompatibility complex, class I	NP_001186896.1//predicted gene 11127 precursor [Mus musculus]	1
11847	1417	7.17	151.95	4.40548	0	Up	0	Arg2	GO:0005739//mitochondrion	GO:0046872//metal ion binding;GO:0004053//arginase activity	GO:2000562//negative regulation of CD4-positive, alpha-beta T cell proliferation;GO:0002829//negative regulation of type 2 immune response;GO:0071650//negative regulation of chemokine (C-C motif) ligand 5 production;GO:0032720//negative regulation of tumor necrosis factor production;GO:1903426//regulation of reactive oxygen species biosynthetic process;GO:0006525//arginine metabolic process;GO:00…	K01476//arginase [EC:3.5.3.1]	EDL02638.1//arginase type II, partial [Mus musculus]	3
238011	1958	54.79	1156.05	4.39915	0	Up	0	Enpp7	GO:0005794//Golgi apparatus;GO:0005902//microvillus	GO:0004767//sphingomyelin phosphodiesterase activity	GO:0006685//sphingomyelin catabolic process;GO:0006684//sphingomyelin metabolic process;GO:0008156//negative regulation of DNA replication;GO:0008285//negative regulation of cell proliferation	K12354//ectonucleotide pyrophosphatase/phosphodiesterase family member 7 [EC:3.1.4.12]	NP_001025462.1//ectonucleotide pyrophosphatase/phosphodiesterase family member 7 precursor [Mus musculus];XP_006533321.1//PREDICTED: ectonucleotide pyrophosphatase/phosphodiesterase family member 7 isoform X1 [Mus musculus]	1
11814	526	48.81	1029.39	4.39847	0	Up	0	Apoc3	GO:0031012//extracellular matrix;GO:0070062//extracellular exosome;GO:0034366//spherical high-density lipoprotein particle;GO:0034363//intermediate-density lipoprotein particle;GO:0042627//chylomicron;GO:0005829//cytosol;GO:0005576//extracellular region;GO:0034361//very-low-density lipoprotein particle	GO:0008289//lipid binding;GO:0055102//lipase inhibitor activity;GO:0070653//high-density lipoprotein particle receptor binding;GO:0005543//phospholipid binding	GO:0019433//triglyceride catabolic process;GO:0006642//triglyceride mobilization;GO:0010916//negative regulation of very-low-density lipoprotein particle clearance;GO:0051005//negative regulation of lipoprotein lipase activity;GO:0010903//negative regulation of very-low-density lipoprotein particle remodeling;GO:0008203//cholesterol metabolic process;GO:0006869//lipid transport;GO:0060621//negati…	K08759//apolipoprotein C-III	NP_001276684.1//apolipoprotein C-III isoform a [Mus musculus]	4;1
170442	1642	0.04	0.82	4.35755	8.39e-06	Up	5.08e-06	Bbox1	GO:0070062//extracellular exosome;GO:0005739//mitochondrion	GO:0005506//iron ion binding;GO:0042802//identical protein binding;GO:0008270//zinc ion binding;GO:0008336//gamma-butyrobetaine dioxygenase activity	GO:0045329//carnitine biosynthetic process	K00471//gamma-butyrobetaine dioxygenase [EC:1.14.11.1]	NP_569719.1//gamma-butyrobetaine dioxygenase [Mus musculus]	1
54447	4835	14.97	302.48	4.33669	0	Up	0	Asah2	NA	NA	NA	K12349//neutral ceramidase [EC:3.5.1.23]	XP_007626086.1//PREDICTED: neutral ceramidase isoform X3 [Cricetulus griseus];EDL41715.1//N-acylsphingosine amidohydrolase 2, isoform CRA_a, partial [Mus musculus]	1
432555	2971	0.89	17.5	4.29741	2.12e-190	Up	1.64e-191	Gm5431	GO:0005789//endoplasmic reticulum membrane	GO:0005525//GTP binding;GO:0003924//GTPase activity	GO:0035458//cellular response to interferon-beta;GO:0006952//defense response	K17072//interferon gamma inducible protein 47	AGY29630.1//immunity-related GTPase Irgb9-b8 tandem [Mus musculus molossinus]	2
216454	1281	0.1	1.96	4.29278	8.29e-10	Up	4.27e-10	Rdh16f2	NA	GO:0016491//oxidoreductase activity	NA	K11154//retinol dehydrogenase 16 [EC:1.1.1.-]	EDL24529.1//mCG134494, isoform CRA_b, partial [Mus musculus]	2
223672	1475	2.98	58.03	4.28341	7.95e-302	Up	3.9e-303	Apol9a	GO:0005576//extracellular region	GO:0008289//lipid binding	GO:0006869//lipid transport;GO:0042157//lipoprotein metabolic process	K14480//apolipoprotein L	EDL29646.1//RIKEN cDNA 2310016F22, isoform CRA_a, partial [Mus musculus];EDL29648.1//RIKEN cDNA 2310016F22, isoform CRA_c, partial [Mus musculus]	1
630294	899	0.26	5.04	4.27684	7.25e-17	Up	3.07e-17	Gm7030	GO:0016021//integral component of membrane;GO:0005886//plasma membrane	GO:0042605//peptide antigen binding;GO:0005102//receptor binding	GO:0002474//antigen processing and presentation of peptide antigen via MHC class I	K06751//major histocompatibility complex, class I	NP_001186896.1//predicted gene 11127 precursor [Mus musculus]	1
13131	4977	1.55	29.81	4.26546	0	Up	0	Dab1	GO:0016020//membrane;GO:0043231//intracellular membrane-bounded organelle;GO:0005903//brush border;GO:0005622//intracellular;GO:0014069//postsynaptic density;GO:0048471//perinuclear region of cytoplasm;GO:0043025//neuronal cell body;GO:0043005//neuron projection;GO:0005829//cytosol;GO:0045177//apical part of cell	GO:0043548//phosphatidylinositol 3-kinase binding;GO:0042169//SH2 domain binding;GO:0005543//phospholipid binding	GO:0007399//nervous system development;GO:0048712//negative regulation of astrocyte differentiation;GO:0021799//cerebral cortex radially oriented cell migration;GO:0045666//positive regulation of neuron differentiation;GO:0097477//lateral motor column neuron migration;GO:0016358//dendrite development;GO:0007162//negative regulation of cell adhesion;GO:0021813//cell-cell adhesion involved in neuro…	K20054//disabled homolog 1	NP_034144.1//disabled homolog 1 isoform 1 [Mus musculus];XP_011238733.1//PREDICTED: disabled homolog 1 isoform X6 [Mus musculus];NP_796233.2//disabled homolog 1 isoform 2 [Mus musculus];XP_011238735.1//PREDICTED: disabled homolog 1 isoform X10 [Mus musculus]	4;3
94229	5421	0.03	0.57	4.24793	5.84e-12	Up	2.82e-12	Slc4a10	GO:0016021//integral component of membrane	GO:0005452//inorganic anion exchanger activity	NA	K13861//solute carrier family 4 (sodium bicarbonate transporter), member 10	BAD90511.1//mKIAA4136 protein, partial [Mus musculus];NP_001229307.1//sodium-driven chloride bicarbonate exchanger isoform 1 [Mus musculus];NP_001229311.1//sodium-driven chloride bicarbonate exchanger isoform 6 [Mus musculus];NP_001229308.1//sodium-driven chloride bicarbonate exchanger isoform 3 [Mus musculus];EDL26984.1//solute carrier family 4, sodium bicarbonate cotransporter-like, member 10, …	1;3
50934	4064	5.67	107.68	4.24726	0	Up	0	Slc7a8	GO:0070062//extracellular exosome;GO:0016323//basolateral plasma membrane;GO:0005887//integral component of plasma membrane;GO:0005886//plasma membrane;GO:0005737//cytoplasm	GO:0019534//toxin transmembrane transporter activity;GO:0015175//neutral amino acid transmembrane transporter activity;GO:0042605//peptide antigen binding;GO:0015101//organic cation transmembrane transporter activity;GO:0015179//L-amino acid transmembrane transporter activity;GO:0015297//antiporter activity;GO:0015171//amino acid transmembrane transporter activity	GO:0015807//L-amino acid transport;GO:0006865//amino acid transport;GO:0015804//neutral amino acid transport	K13781//solute carrier family 7 (L-type amino acid transporter), member 8	XP_021037305.1//large neutral amino acids transporter small subunit 2 isoform X1 [Mus caroli]	2
20526	2571	3.43	64.77	4.23905	0	Up	0	Slc2a2	GO:0016021//integral component of membrane	GO:0005355//glucose transmembrane transporter activity	NA	K07593//MFS transporter, SP family, solute carrier family 2 (facilitated glucose transporter), member 2	XP_021487663.1//solute carrier family 2, facilitated glucose transporter member 2 [Meriones unguiculatus]	2
329554	1097	0.06	1.12	4.22239	3.43e-05	Up	2.14e-05	Gm826	NA	NA	NA	NA	NP_001028583.1//uncharacterized protein LOC329554 [Mus musculus]	3
270328	2142	1.89	34.69	4.19806	1.2e-263	Up	6.68e-265	Gsdmc3	GO:0005815//microtubule organizing center;GO:0005829//cytosol;GO:0005739//mitochondrion;GO:0005886//plasma membrane;GO:0005737//cytoplasm	NA	GO:0012501//programmed cell death;GO:0060576//intestinal epithelial cell development	K22143//gasdermin-C	NP_899017.2//gasdermin-C3 [Mus musculus]	3
432613	1932	0.03	0.54	4.16993	0.00013891	Up	8.93e-05	Trim80	GO:0005622//intracellular	GO:0008270//zinc ion binding	NA	K12023//tripartite motif-containing protein 47	NP_001028947.1//tripartite motif protein 47-like [Mus musculus]	3
232156	5141	0.16	2.86	4.15987	1.44e-53	Up	3.21e-54	Slc4a5	NA	NA	NA	K13857//solute carrier family 4 (sodium bicarbonate cotransporter), member 5	XP_006506030.1//PREDICTED: electrogenic sodium bicarbonate cotransporter 4 isoform X5 [Mus musculus]	1
68270	2821	0.32	5.67	4.1472	1.88e-58	Up	3.92e-59	Dnaaf1	GO:0005829//cytosol;GO:0016607//nuclear speck;GO:0005886//plasma membrane;GO:0005930//axoneme	GO:0070840//dynein complex binding	GO:0030324//lung development;GO:0035469//determination of pancreatic left/right asymmetry;GO:0071907//determination of digestive tract left/right asymmetry;GO:0036158//outer dynein arm assembly;GO:0044458//motile cilium assembly;GO:0003341//cilium movement;GO:0001947//heart looping;GO:0060271//cilium assembly;GO:0071910//determination of liver left/right asymmetry;GO:0036159//inner dynein arm ass…	K19750//dynein assembly factor 1, axonemal	NP_080924.1//dynein assembly factor 1, axonemal [Mus musculus]	4
54150	1614	2.37	41.09	4.11583	1.57e-229	Up	1e-230	Rdh7	GO:0005783//endoplasmic reticulum	GO:0004745//retinol dehydrogenase activity;GO:0003824//catalytic activity	GO:0042572//retinol metabolic process	K11154//retinol dehydrogenase 16 [EC:1.1.1.-]	NP_059501.1//retinol dehydrogenase 7 precursor [Mus musculus]	4;1
16995	1392	0.99	16.67	4.07368	1.22e-79	Up	2.02e-80	Ltb4r1	GO:0045121//membrane raft;GO:0005887//integral component of plasma membrane;GO:0016021//integral component of membrane	GO:0008528//G-protein coupled peptide receptor activity;GO:0001632//leukotriene B4 receptor activity;GO:0004974//leukotriene receptor activity	GO:0007200//phospholipase C-activating G-protein coupled receptor signaling pathway;GO:0007165//signal transduction;GO:0007218//neuropeptide signaling pathway;GO:0006954//inflammatory response	K04296//leukotriene B4 receptor 1	XP_006518729.1//PREDICTED: leukotriene B4 receptor 1 isoform X1 [Mus musculus]	2
79235	5349	0.37	5.89	3.99267	6.91e-111	Up	8.9e-112	Lrat	GO:0043231//intracellular membrane-bounded organelle;GO:0005791//rough endoplasmic reticulum;GO:0005771//multivesicular body;GO:0016021//integral component of membrane;GO:0005789//endoplasmic reticulum membrane;GO:0048471//perinuclear region of cytoplasm	GO:0102279//lecithin:11-cis retinol acyltransferase activity;GO:0001972//retinoic acid binding;GO:0019841//retinol binding;GO:0047173//phosphatidylcholine-retinol O-acyltransferase activity;GO:0008374//O-acyltransferase activity	GO:0042573//retinoic acid metabolic process;GO:0032370//positive regulation of lipid transport;GO:1990830//cellular response to leukemia inhibitory factor;GO:0042572//retinol metabolic process;GO:0006776//vitamin A metabolic process;GO:0007601//visual perception;GO:0006653//1,2-diacyl-sn-glycero-3-phosphocholine metabolic process	K00678//phosphatidylcholine-retinol O-acyltransferase [EC:2.3.1.135]	NP_076113.1//lecithin retinol acyltransferase [Mus musculus]	4
433099	1068	0.06	0.95	3.98489	0.00027816	Up	0.00018148	Ly6g6f	GO:0016021//integral component of membrane	NA	NA	K20006//lymphocyte antigen 6 complex locus protein G6F	XP_006524649.1//PREDICTED: lymphocyte antigen 6 complex locus protein G6f isoform X1 [Mus musculus]	1
235674	1669	0.33	5.21	3.98075	3.19e-30	Up	1.01e-30	Acaa1b	GO:0005777//peroxisome;GO:0005739//mitochondrion	GO:0003988//acetyl-CoA C-acyltransferase activity;GO:0016747//transferase activity, transferring acyl groups other than amino-acyl groups	GO:0008152//metabolic process;GO:0006631//fatty acid metabolic process	K07513//acetyl-CoA acyltransferase 1 [EC:2.3.1.16]	NP_666342.1//3-ketoacyl-CoA thiolase B, peroxisomal precursor [Mus musculus]	3
19694	837	4.53	71.44	3.97915	3.57e-192	Up	2.75e-193	Reg3a	GO:0005576//extracellular region	GO:0030246//carbohydrate binding	GO:0090303//positive regulation of wound healing;GO:0045617//negative regulation of keratinocyte differentiation;GO:0010838//positive regulation of keratinocyte proliferation;GO:0006953//acute-phase response	K22244//regenerating islet-derived protein 4	NP_035389.1//regenerating islet-derived protein 3-alpha precursor [Mus musculus]	1
14607	649	3.23	49.4	3.9349	1.1e-99	Up	1.54e-100	Gip	GO:0034774//secretory granule lumen;GO:0005615//extracellular space;GO:0043025//neuronal cell body	GO:0005179//hormone activity	GO:0014070//response to organic cyclic compound;GO:0043200//response to amino acid;GO:0032024//positive regulation of insulin secretion;GO:0070094//positive regulation of glucagon secretion;GO:0008344//adult locomotory behavior;GO:0050796//regulation of insulin secretion;GO:0010828//positive regulation of glucose transport;GO:0055123//digestive system development;GO:0070328//triglyceride homeosta…	K05258//gastric inhibitory polypeptide	NP_032145.2//gastric inhibitory polypeptide preproprotein [Mus musculus]	2
100041085	1782	2.02	30.48	3.91544	3.23e-182	Up	2.63e-183	Mfsd4b3	GO:0016324//apical plasma membrane;GO:0016021//integral component of membrane	GO:0005355//glucose transmembrane transporter activity;GO:0015293//symporter activity	GO:0006814//sodium ion transport	K08175//MFS transporter, FHS family, Na+ dependent glucose transporter 1	XP_003504955.1//PREDICTED: sodium-dependent glucose transporter 1C isoform X1 [Cricetulus griseus]	2
72585	6159	0.01	0.15	3.90689	0.00055403	Up	0.0003677	Lypd1	NA	NA	NA	K08412//G protein-coupled receptor 39	XP_017391561.1//PREDICTED: ly6/PLAUR domain-containing protein 1 isoform X1 [Cebus capucinus imitator];XP_008830689.1//PREDICTED: G-protein coupled receptor 39 [Nannospalax galili]	4;1
381538	4346	0.81	12.1	3.90094	3.88e-180	Up	3.18e-181	Mroh7	GO:0005615//extracellular space;GO:0016021//integral component of membrane	NA	NA	K14793//ribosomal RNA-processing protein 9;K06817//podocalyxin-like;K06568//mucin-1;K19607//X-linked retinitis pigmentosa GTPase regulator;K10770//alkylated DNA repair protein alkB homolog 8 [EC:1.14.11.- 2.1.1.229]	XP_021490954.1//maestro heat-like repeat-containing protein family member 7 isoform X2 [Meriones unguiculatus];NP_001119959.1//maestro heat-like repeat-containing protein family member 7 [Mus musculus];XP_021016723.1//maestro heat-like repeat-containing protein family member 7 isoform X1 [Mus caroli]	1
547349	1187	0.78	11.46	3.87699	2.13e-45	Up	5.29e-46	LOC547349	GO:0016021//integral component of membrane	NA	NA	K06751//major histocompatibility complex, class I	XP_017174435.1//PREDICTED: H-2 class I histocompatibility antigen, Q7 alpha chain isoform X7 [Mus musculus];AAT06793.1//truncated MHC class I antigen precursor, partial [Mus musculus]	1
15006	1982	17.93	255.35	3.83203	0	Up	0	H2-Q1	NA	NA	NA	K06751//major histocompatibility complex, class I	EDL06701.1//mCG4996 [Mus musculus];XP_017174435.1//PREDICTED: H-2 class I histocompatibility antigen, Q7 alpha chain isoform X7 [Mus musculus];XP_017174434.1//PREDICTED: H-2 class I histocompatibility antigen, Q7 alpha chain isoform X6 [Mus musculus]	1;4
271278	2656	0.05	0.71	3.82782	2.2e-07	Up	1.24e-07	BC024139	GO:0005856//cytoskeleton;GO:0016323//basolateral plasma membrane;GO:0042995//cell projection;GO:0016327//apicolateral plasma membrane;GO:0045111//intermediate filament cytoskeleton;GO:0071944//cell periphery;GO:0097356//perinucleolar compartment;GO:0005737//cytoplasm;GO:0030056//hemidesmosome;GO:0005911//cell-cell junction;GO:0005923//bicellular tight junction;GO:0045095//keratin filament;GO:0045…	GO:0003723//RNA binding;GO:1990254//keratin filament binding;GO:0008092//cytoskeletal protein binding;GO:0019215//intermediate filament binding;GO:0008017//microtubule binding	GO:0010839//negative regulation of keratinocyte proliferation;GO:0045110//intermediate filament bundle assembly;GO:0030856//regulation of epithelial cell differentiation;GO:0045109//intermediate filament organization;GO:1905041//regulation of epithelium regeneration;GO:0042060//wound healing;GO:0030336//negative regulation of cell migration;GO:0051548//negative regulation of keratinocyte migratio…	K19827//microtuble-actin crosslinking factor 1;K10388//plectin;K10382//dystonin	EDL29530.1//cDNA sequence BC024139, isoform CRA_c, partial [Mus musculus];NP_659097.2//epiplakin [Mus musculus]	1
239167	3001	0.04	0.55	3.78136	1.72e-06	Up	1.01e-06	Synb	GO:0016021//integral component of membrane;GO:0005886//plasma membrane	NA	GO:0060716//labyrinthine layer blood vessel development;GO:0045026//plasma membrane fusion;GO:0006949//syncytium formation;GO:0000768//syncytium formation by plasma membrane fusion	K09228//KRAB domain-containing zinc finger protein;K04257//olfactory receptor;K10279//F-box and leucine-rich repeat protein 13;K05030//calcium-activated chloride channel regulator 3/4	EDL35946.1//RIKEN cDNA D930020E02, partial [Mus musculus]	3
15372	1669	0.04	0.55	3.78136	0.00055408	Up	0.0003677	Hmx2	GO:0005634//nucleus	GO:0043565//sequence-specific DNA binding	GO:0048026//positive regulation of mRNA splicing, via spliceosome;GO:0042472//inner ear morphogenesis;GO:0006355//regulation of transcription, DNA-templated;GO:0007420//brain development;GO:0008284//positive regulation of cell proliferation	K09349//homeobox protein Nkx-5	XP_011363752.1//PREDICTED: homeobox protein HMX2 [Pteropus vampyrus]	3
69123	1346	2.88	39.48	3.77698	2.14e-170	Up	1.85e-171	Eci3	GO:0005777//peroxisome	GO:0000062//fatty-acyl-CoA binding;GO:0004165//dodecenoyl-CoA delta-isomerase activity	GO:0006635//fatty acid beta-oxidation	K13239//peroxisomal 3,2-trans-enoyl-CoA isomerase [EC:5.3.3.8]	NP_081223.1//enoyl-CoA delta isomerase 3, peroxisomal [Mus musculus]	4
72962	2351	1.46	20.01	3.77668	3.56e-155	Up	3.36e-156	Tymp	GO:0005829//cytosol	GO:0016763//transferase activity, transferring pentosyl groups;GO:0016154//pyrimidine-nucleoside phosphorylase activity;GO:0009032//thymidine phosphorylase activity;GO:0042803//protein homodimerization activity;GO:0004645//phosphorylase activity	GO:0051969//regulation of transmission of nerve impulse;GO:0009887//animal organ morphogenesis;GO:1905333//regulation of gastric motility;GO:0031641//regulation of myelination;GO:0006213//pyrimidine nucleoside metabolic process;GO:0000002//mitochondrial genome maintenance;GO:0006206//pyrimidine nucleobase metabolic process;GO:0006935//chemotaxis	K07152//protein SCO1/2;K00758//thymidine phosphorylase [EC:2.4.2.4]	XP_021038383.1//protein SCO2 homolog, mitochondrial [Mus caroli];NP_612175.1//thymidine phosphorylase [Mus musculus]	2
14463	3406	2.85	38.92	3.77148	0	Up	0	Gata4	GO:0090575//RNA polymerase II transcription factor complex;GO:0005634//nucleus;GO:0016604//nuclear body;GO:0000790//nuclear chromatin	GO:0051525//NFAT protein binding;GO:0000981//RNA polymerase II transcription factor activity, sequence-specific DNA binding;GO:0000978//RNA polymerase II proximal promoter sequence-specific DNA binding;GO:0003677//DNA binding;GO:0001076//transcription factor activity, RNA polymerase II transcription factor binding;GO:0001158//enhancer sequence-specific DNA binding;GO:0019901//protein kinase bindi…	GO:0003197//endocardial cushion development;GO:0030513//positive regulation of BMP signaling pathway;GO:0008584//male gonad development;GO:0033189//response to vitamin A;GO:0086004//regulation of cardiac muscle cell contraction;GO:0042493//response to drug;GO:0009612//response to mechanical stimulus;GO:0060290//transdifferentiation;GO:0003290//atrial septum secundum morphogenesis;GO:0060575//inte…	K09183//GATA-binding protein 4	NP_001297539.1//transcription factor GATA-4 isoform 1 [Mus musculus];NP_032118.2//transcription factor GATA-4 isoform 2 [Mus musculus]	4;1
12355	1422	1.47	20	3.76611	8.06e-93	Up	1.2e-93	Nr1i3	GO:0005856//cytoskeleton;GO:0005634//nucleus;GO:0005654//nucleoplasm;GO:0005829//cytosol;GO:0005737//cytoplasm	GO:0003707//steroid hormone receptor activity;GO:0001228//transcriptional activator activity, RNA polymerase II transcription regulatory region sequence-specific DNA binding;GO:0004887//thyroid hormone receptor activity;GO:0003677//DNA binding;GO:0000977//RNA polymerase II regulatory region sequence-specific DNA binding;GO:0043565//sequence-specific DNA binding;GO:0008270//zinc ion binding	GO:0045892//negative regulation of transcription, DNA-templated;GO:0006355//regulation of transcription, DNA-templated;GO:0045944//positive regulation of transcription from RNA polymerase II promoter;GO:0006351//transcription, DNA-templated	K08541//constitutive androstane receptor	XP_011237045.1//PREDICTED: nuclear receptor subfamily 1 group I member 3 isoform X2 [Mus musculus];AAC53349.1//mCAR1 [Mus musculus];NP_001229992.1//nuclear receptor subfamily 1 group I member 3 isoform 3 [Mus musculus]	1;5
14963	1164	3.32	45.08	3.76323	3.57e-166	Up	3.17e-167	H2-Bl	GO:0016021//integral component of membrane	NA	NA	K06751//major histocompatibility complex, class I	XP_011244875.1//PREDICTED: uncharacterized protein LOC667977 isoform X2 [Mus musculus];NP_032225.2//histocompatibility 2, blastocyst precursor [Mus musculus];XP_017174435.1//PREDICTED: H-2 class I histocompatibility antigen, Q7 alpha chain isoform X7 [Mus musculus]	2
22264	639	147.08	1981.54	3.75195	0	Up	0	Prap1	GO:0005576//extracellular region	NA	NA	K21250//proline-rich acidic protein 1	NP_033501.2//proline-rich acidic protein 1 precursor [Mus musculus]	2
435818	1578	1.1	14.64	3.73434	9.82e-75	Up	1.71e-75	Slc2a7	GO:0016021//integral component of membrane	NA	NA	K12201//MFS transporter, SP family, solute carrier family 2 (facilitated glucose/fructose transporter), member 7	NP_001078998.1//solute carrier family 2, facilitated glucose transporter member 7 [Mus musculus];XP_017175793.1//PREDICTED: solute carrier family 2, facilitated glucose transporter member 7 isoform X1 [Mus musculus];XP_006539078.1//PREDICTED: solute carrier family 2, facilitated glucose transporter member 7 isoform X2 [Mus musculus];XP_006539079.1//PREDICTED: solute carrier family 2, facilitated …	1
272428	2505	0.12	1.58	3.71882	6.91e-14	Up	3.15e-14	Acsm5	NA	GO:0003824//catalytic activity	GO:0008152//metabolic process	K01896//medium-chain acyl-CoA synthetase [EC:6.2.1.2]	XP_006507967.1//PREDICTED: acyl-coenzyme A synthetase ACSM5, mitochondrial isoform X1 [Mus musculus]	3
259301	497	1.86	24.34	3.70995	3.32e-35	Up	9.65e-36	Leap2	NA	NA	NA	NA	EDL33597.1//liver-expressed antimicrobial peptide 2, partial [Mus musculus]	3
71263	2261	0.25	3.27	3.70929	3.78e-25	Up	1.33e-25	Mro	GO:0005634//nucleus;GO:0005730//nucleolus	NA	NA	NA	XP_006526313.1//PREDICTED: protein maestro isoform X2 [Mus musculus];XP_006526318.3//PREDICTED: protein maestro isoform X7 [Mus musculus]	1;3
24108	947	3.54	46.24	3.70732	4.95e-135	Up	5.38e-136	Ubd	GO:0005634//nucleus;GO:0016235//aggresome;GO:0001650//fibrillar center;GO:0005737//cytoplasm	GO:0070628//proteasome binding	GO:0016567//protein ubiquitination;GO:0032446//protein modification by small protein conjugation;GO:0043123//positive regulation of I-kappaB kinase/NF-kappaB signaling;GO:1901990//regulation of mitotic cell cycle phase transition;GO:0043065//positive regulation of apoptotic process;GO:0006511//ubiquitin-dependent protein catabolic process;GO:0034612//response to tumor necrosis factor;GO:0070842//…	K12157//ubiquitin D	NP_075626.1//ubiquitin D [Mus musculus]	3
13195	2017	5.84	75.45	3.69148	0	Up	0	Ddc	GO:0070062//extracellular exosome;GO:0030424//axon;GO:0008021//synaptic vesicle;GO:0005737//cytoplasm;GO:0043025//neuronal cell body	GO:0019904//protein domain specific binding;GO:0016597//amino acid binding;GO:0036468//L-dopa decarboxylase activity;GO:0004058//aromatic-L-amino-acid decarboxylase activity;GO:0030170//pyridoxal phosphate binding;GO:0019899//enzyme binding	GO:0010259//multicellular organism aging;GO:0007623//circadian rhythm;GO:0035690//cellular response to drug;GO:0006520//cellular amino acid metabolic process;GO:0046684//response to pyrethroid;GO:0052314//phytoalexin metabolic process;GO:0009636//response to toxic substance;GO:0042416//dopamine biosynthetic process;GO:0015842//aminergic neurotransmitter loading into synaptic vesicle;GO:0033076//i…	K01593//aromatic-L-amino-acid decarboxylase [EC:4.1.1.28]	XP_006514549.1//PREDICTED: aromatic-L-amino-acid decarboxylase isoform X1 [Mus musculus]	1;4
11832	2524	1.58	20.39	3.68987	5.06e-167	Up	4.47e-168	Aqp7	GO:0016021//integral component of membrane	GO:0005215//transporter activity	NA	K08771//aquaporin-7	XP_021078097.1//aquaporin-7 [Mus pahari]	4
331063	2235	6.76	86.42	3.67627	0	Up	0	Gsdmc2	GO:0005815//microtubule organizing center;GO:0005829//cytosol;GO:0005739//mitochondrion;GO:0005886//plasma membrane;GO:0005737//cytoplasm	NA	GO:0012501//programmed cell death;GO:0060576//intestinal epithelial cell development	K22143//gasdermin-C	NP_808580.2//gasdermin-C2 [Mus musculus]	1;4
11459	1481	1.09	13.89	3.67165	2.01e-65	Up	3.84e-66	Acta1	GO:0070062//extracellular exosome;GO:0005615//extracellular space;GO:0072562//blood microparticle;GO:0030017//sarcomere;GO:0030027//lamellipodium;GO:0005737//cytoplasm;GO:0030175//filopodium;GO:0005865//striated muscle thin filament;GO:0005884//actin filament;GO:0044297//cell body;GO:0001725//stress fiber;GO:0043234//protein complex;GO:0005829//cytosol;GO:0015629//actin cytoskeleton	GO:0043531//ADP binding;GO:0005524//ATP binding;GO:0017022//myosin binding;GO:0005200//structural constituent of cytoskeleton	GO:0009612//response to mechanical stimulus;GO:0009991//response to extracellular stimulus;GO:0030049//muscle filament sliding;GO:0010226//response to lithium ion;GO:0006936//muscle contraction;GO:0016049//cell growth;GO:0048741//skeletal muscle fiber development;GO:0010628//positive regulation of gene expression;GO:0043503//skeletal muscle fiber adaptation;GO:0090131//mesenchyme migration;GO:004…	K10354//actin, alpha skeletal muscle	XP_007651673.1//PREDICTED: actin, alpha skeletal muscle [Cricetulus griseus]	1;3
23920	5102	0.02	0.25	3.64386	4.96e-05	Up	3.12e-05	Insrr	GO:0005887//integral component of plasma membrane;GO:0043235//receptor complex	GO:0043548//phosphatidylinositol 3-kinase binding;GO:0005524//ATP binding;GO:0043560//insulin receptor substrate binding;GO:0004714//transmembrane receptor protein tyrosine kinase activity	GO:0007169//transmembrane receptor protein tyrosine kinase signaling pathway;GO:0031532//actin cytoskeleton reorganization;GO:0071469//cellular response to alkaline pH;GO:0030238//male sex determination;GO:0046777//protein autophosphorylation	K05086//insulin receptor-related receptor [EC:2.7.10.1]	NP_035962.2//insulin receptor-related protein precursor [Mus musculus]	2
74190	3225	7.27	90.81	3.64282	0	Up	0	Exoc3l4	GO:0000145//exocyst	GO:0000149//SNARE binding	GO:0051601//exocyst localization;GO:0006887//exocytosis	K19988//exocyst complex component 3-like protein 2;K06110//exocyst complex component 3	EDL18635.1//RIKEN cDNA 1200009I06, isoform CRA_b, partial [Mus musculus];NP_001100229.1//exocyst complex component 3-like protein 4 [Rattus norvegicus]	4;1
76279	1645	18.04	221.48	3.61791	0	Up	0	Cyp2d26	GO:0043231//intracellular membrane-bounded organelle;GO:0031090//organelle membrane;GO:0005789//endoplasmic reticulum membrane	GO:0008395//steroid hydroxylase activity;GO:0020037//heme binding;GO:0005506//iron ion binding;GO:0070330//aromatase activity;GO:0004497//monooxygenase activity	GO:0042493//response to drug;GO:0007565//female pregnancy;GO:0019369//arachidonic acid metabolic process	K07414//cytochrome P450 family 2 subfamily D [EC:1.14.14.1]	XP_021039115.1//cytochrome P450 2D26 [Mus caroli]	2
56066	1597	0.19	2.31	3.60382	2.02e-12	Up	9.6e-13	Cxcl11	GO:0005615//extracellular space;GO:0005623//cell	GO:0048248//CXCR3 chemokine receptor binding;GO:0008009//chemokine activity	GO:0007186//G-protein coupled receptor signaling pathway;GO:0042127//regulation of cell proliferation;GO:0002690//positive regulation of leukocyte chemotaxis;GO:0070098//chemokine-mediated signaling pathway;GO:0032496//response to lipopolysaccharide;GO:0051281//positive regulation of release of sequestered calcium ion into cytosol;GO:0030816//positive regulation of cAMP metabolic process;GO:00069…	K12672//C-X-C motif chemokine 11	NP_062367.1//C-X-C motif chemokine 11 precursor [Mus musculus]	1
71839	1982	8.88	105.52	3.57081	0	Up	0	Osgin1	NA	GO:0008083//growth factor activity	GO:0030308//negative regulation of cell growth;GO:0043065//positive regulation of apoptotic process	K10955//mucin-2	NP_082226.1//oxidative stress-induced growth inhibitor 1 [Mus musculus]	1
245282	3033	28.56	337.28	3.56188	0	Up	0	Apol10a	GO:0005576//extracellular region	GO:0008289//lipid binding	GO:0006869//lipid transport;GO:0042981//regulation of apoptotic process;GO:0042157//lipoprotein metabolic process	K14480//apolipoprotein L	NP_808412.1//apolipoprotein L 10a [Mus musculus]	4
219033	695	26.3	300.05	3.51207	0	Up	0	Ang4	GO:0030141//secretory granule;GO:0005615//extracellular space;GO:0005730//nucleolus	GO:0004540//ribonuclease activity;GO:0004519//endonuclease activity;GO:0003676//nucleic acid binding	GO:0006401//RNA catabolic process;GO:0061844//antimicrobial humoral immune response mediated by antimicrobial peptide;GO:0001525//angiogenesis;GO:0071222//cellular response to lipopolysaccharide;GO:0042742//defense response to bacterium;GO:0019731//antibacterial humoral response;GO:0045087//innate immune response;GO:0008284//positive regulation of cell proliferation	K16631//angiogenin [EC:3.1.27.-]	NP_808212.2//angiogenin-4 precursor [Mus musculus]	4
171429	3329	17.07	194.6	3.51098	0	Up	0	Slc26a6	GO:0016020//membrane;GO:0016323//basolateral plasma membrane;GO:0005783//endoplasmic reticulum;GO:0016324//apical plasma membrane;GO:0031526//brush border membrane;GO:0005622//intracellular;GO:0034707//chloride channel complex;GO:0031982//vesicle;GO:0012506//vesicle membrane;GO:0005887//integral component of plasma membrane;GO:0097225//sperm midpiece;GO:0016021//integral component of membrane;GO:…	GO:0015108//chloride transmembrane transporter activity;GO:0015499//formate transmembrane transporter activity;GO:0015562//efflux transmembrane transporter activity;GO:0015106//bicarbonate transmembrane transporter activity;GO:0015301//anion:anion antiporter activity;GO:0019531//oxalate transmembrane transporter activity;GO:0015116//sulfate transmembrane transporter activity;GO:0005254//chloride …	GO:0051454//intracellular pH elevation;GO:0030321//transepithelial chloride transport;GO:0050892//intestinal absorption;GO:0071320//cellular response to cAMP;GO:0071346//cellular response to interferon-gamma;GO:0038166//angiotensin-activated signaling pathway;GO:0042045//epithelial fluid transport;GO:0006821//chloride transport;GO:0015724//formate transport;GO:0019532//oxalate transport;GO:004239…	K14704//solute carrier family 26 (sulfate anion transporter), member 6	Q8CIW6.2//RecName: Full=Solute carrier family 26 member 6; AltName: Full=Anion exchange transporter; AltName: Full=Chloride-formate exchanger; AltName: Full=Pendrin-L1; AltName: Full=Pendrin-like protein 1; AltName: Full=Putative anion transporter-1; Short=Pat-1	4
626596	4008	0.03	0.34	3.5025	2.55e-05	Up	1.58e-05	Rgs22	GO:0005634//nucleus;GO:0005886//plasma membrane;GO:0005737//cytoplasm	GO:0005096//GTPase activator activity	GO:0009968//negative regulation of signal transduction	K10318//F-box protein 43;K16449//regulator of G-protein signaling	NP_001182677.1//regulator of G-protein signaling 22 [Mus musculus]	1
20730	422	71.13	805.66	3.50164	0	Up	0	Spink1	GO:0070062//extracellular exosome;GO:0005615//extracellular space;GO:0001669//acrosomal vesicle	GO:0004867//serine-type endopeptidase inhibitor activity;GO:0030414//peptidase inhibitor activity	GO:0060046//regulation of acrosome reaction;GO:0010751//negative regulation of nitric oxide mediated signal transduction;GO:0010466//negative regulation of peptidase activity;GO:0090281//negative regulation of calcium ion import;GO:2001256//regulation of store-operated calcium entry;GO:1900004//negative regulation of serine-type endopeptidase activity;GO:0048240//sperm capacitation;GO:0050732//ne…	NA	NP_033284.1//serine protease inhibitor Kazal-type 1 precursor [Mus musculus]	5
53620	1640	0.34	3.84	3.4975	3.61e-20	Up	1.41e-20	Vamp5	GO:0070062//extracellular exosome;GO:0005770//late endosome;GO:0031301//integral component of organelle membrane;GO:0048471//perinuclear region of cytoplasm;GO:0009986//cell surface;GO:0005887//integral component of plasma membrane;GO:0005794//Golgi apparatus;GO:0016021//integral component of membrane;GO:0031201//SNARE complex;GO:0014704//intercalated disc;GO:0005886//plasma membrane;GO:0030659//…	GO:0000149//SNARE binding;GO:0005484//SNAP receptor activity	GO:0006906//vesicle fusion;GO:0043001//Golgi to plasma membrane protein transport;GO:0030154//cell differentiation;GO:0007519//skeletal muscle tissue development;GO:0016192//vesicle-mediated transport;GO:0006887//exocytosis	K08514//vesicle-associated membrane protein 5	AAD29365.1//putative CAMP protein [Mus musculus]	4;2
15043	2178	12.26	137.35	3.48583	0	Up	0	H2-T3	NA	NA	NA	K06751//major histocompatibility complex, class I	BAA13015.1//TL antigen [Mus musculus]	4
93835	1700	18.44	205.45	3.47788	0	Up	0	Amn	GO:0070062//extracellular exosome;GO:0005615//extracellular space;GO:0016324//apical plasma membrane;GO:0031526//brush border membrane;GO:0005768//endosome;GO:0030139//endocytic vesicle;GO:0005905//clathrin-coated pit;GO:0043234//protein complex;GO:0016021//integral component of membrane;GO:0045177//apical part of cell	GO:0005102//receptor binding	GO:0015889//cobalamin transport;GO:0043001//Golgi to plasma membrane protein transport;GO:0006898//receptor-mediated endocytosis;GO:0007275//multicellular organism development;GO:0008104//protein localization;GO:0007588//excretion	K18259//protein amnionless	NP_291081.2//protein amnionless precursor [Mus musculus]	3
26464	1811	0.14	1.55	3.46877	1.12e-09	Up	5.82e-10	Vnn3	GO:0005615//extracellular space;GO:0005886//plasma membrane;GO:0031225//anchored component of membrane	GO:0017159//pantetheine hydrolase activity	GO:0015939//pantothenate metabolic process	K08069//pantetheine hydrolase [EC:3.5.1.92]	EDL04770.1//vanin 3, partial [Mus musculus]	2
74548	2084	8.14	89.87	3.46474	0	Up	0	Gsdmc4	GO:0005815//microtubule organizing center;GO:0005829//cytosol;GO:0005739//mitochondrion;GO:0005886//plasma membrane;GO:0005737//cytoplasm	NA	GO:0012501//programmed cell death	K22143//gasdermin-C	NP_083268.1//gasdermin-C4 [Mus musculus]	1
80733	1125	0.17	1.87	3.45943	3.24e-07	Up	1.84e-07	Car15	GO:0016020//membrane;GO:0005576//extracellular region;GO:0046658//anchored component of plasma membrane	GO:0046872//metal ion binding;GO:0004089//carbonate dehydratase activity	NA	K01672//carbonic anhydrase [EC:4.2.1.1]	BAE20923.1//unnamed protein product [Mus musculus]	2
14377	2274	3.39	37.04	3.44973	1.31e-255	Up	7.52e-257	G6pc	GO:0043231//intracellular membrane-bounded organelle;GO:0005783//endoplasmic reticulum;GO:0030176//integral component of endoplasmic reticulum membrane;GO:0016021//integral component of membrane	GO:0042301//phosphate ion binding;GO:0004346//glucose-6-phosphatase activity;GO:0016773//phosphotransferase activity, alcohol group as acceptor	GO:0010468//regulation of gene expression;GO:0005980//glycogen catabolic process;GO:0051156//glucose 6-phosphate metabolic process;GO:0006641//triglyceride metabolic process;GO:0006094//gluconeogenesis;GO:0032094//response to food;GO:0046838//phosphorylated carbohydrate dephosphorylation;GO:0035264//multicellular organism growth;GO:0042593//glucose homeostasis;GO:0008202//steroid metabolic proces…	K01084//glucose-6-phosphatase [EC:3.1.3.9]	NP_032087.2//glucose-6-phosphatase [Mus musculus]	4
74156	3049	1.26	13.64	3.43635	1.97e-127	Up	2.25e-128	Acot12	GO:0005829//cytosol	GO:0008289//lipid binding;GO:0047617//acyl-CoA hydrolase activity;GO:0005524//ATP binding;GO:0052689//carboxylic ester hydrolase activity;GO:0003986//acetyl-CoA hydrolase activity	GO:0006090//pyruvate metabolic process;GO:0006631//fatty acid metabolic process;GO:0006084//acetyl-CoA metabolic process	K01067//acetyl-CoA hydrolase [EC:3.1.2.1]	NP_083066.1//acyl-coenzyme A thioesterase 12 [Mus musculus]	3
245038	3498	0.07	0.75	3.42146	4.25e-09	Up	2.25e-09	Dclk3	GO:0005634//nucleus;GO:0005737//cytoplasm	GO:0004674//protein serine/threonine kinase activity;GO:0005524//ATP binding;GO:0004672//protein kinase activity	GO:0018107//peptidyl-threonine phosphorylation;GO:0018105//peptidyl-serine phosphorylation;GO:1900181//negative regulation of protein localization to nucleus;GO:0035556//intracellular signal transduction	K17530//doublecortin-like kinase 3 [EC:2.7.11.1]	NP_766516.2//serine/threonine-protein kinase DCLK3 [Mus musculus]	5
14871	1023	2.13	22.53	3.40292	2.04e-66	Up	3.84e-67	Gstt1	GO:0005634//nucleus;GO:0005829//cytosol;GO:0005737//cytoplasm	GO:0004364//glutathione transferase activity;GO:0004602//glutathione peroxidase activity;GO:0047651//alkylhalidase activity	GO:0009751//response to salicylic acid;GO:0042493//response to drug;GO:0006749//glutathione metabolic process;GO:0033197//response to vitamin E;GO:0010269//response to selenium ion;GO:0006304//DNA modification;GO:0018900//dichloromethane metabolic process	K00799//glutathione S-transferase [EC:2.5.1.18]	XP_006513302.3//PREDICTED: glutathione S-transferase theta-1 isoform X1 [Mus musculus];NP_032211.3//glutathione S-transferase theta-1 [Mus musculus]	1;3
628813	1229	2.61	27.58	3.4015	2.85e-99	Up	4e-100	Gm11437	GO:0016021//integral component of membrane	NA	NA	NA	NP_001033021.2//uncharacterized protein C17orf78 homolog [Mus musculus]	2
70113	1075	1.78	18.8	3.40078	3.76e-59	Up	7.74e-60	Odf3b	NA	NA	NA	NA	XP_006521451.1//PREDICTED: outer dense fiber protein 3B isoform X1 [Mus musculus];NP_001013040.1//outer dense fiber protein 3B [Mus musculus]	1
12500	1330	0.24	2.53	3.39803	5.66e-11	Up	2.81e-11	Cd3d	GO:0042101//T cell receptor complex;GO:0042105//alpha-beta T cell receptor complex;GO:0016021//integral component of membrane	GO:0003713//transcription coactivator activity;GO:0004888//transmembrane signaling receptor activity;GO:0046982//protein heterodimerization activity;GO:0042803//protein homodimerization activity	GO:0042110//T cell activation;GO:0045944//positive regulation of transcription from RNA polymerase II promoter;GO:0045059//positive thymic T cell selection;GO:0051260//protein homooligomerization;GO:0007166//cell surface receptor signaling pathway;GO:0006461//protein complex assembly;GO:0002250//adaptive immune response	K06450//T-cell surface glycoprotein CD3 delta chain	NP_038515.3//T-cell surface glycoprotein CD3 delta chain precursor [Mus musculus]	3
338403	2829	0.85	8.91	3.38989	1.48e-76	Up	2.52e-77	Cndp1	GO:0005829//cytosol	GO:0004180//carboxypeptidase activity;GO:0046872//metal ion binding;GO:0008237//metallopeptidase activity;GO:0016805//dipeptidase activity	GO:0006508//proteolysis;GO:0032268//regulation of cellular protein metabolic process	K05604//beta-Ala-His dipeptidase [EC:3.4.13.20]	NP_001007688.1//beta-Ala-His dipeptidase [Rattus norvegicus]	4
69861	1189	16.34	170.88	3.3865	0	Up	0	2010003K11Rik	NA	NA	NA	NA	NP_081513.1//uncharacterized protein C11orf86 homolog [Mus musculus]	1
14960	1084	125.69	1313.93	3.38595	0	Up	0	H2-Aa	GO:0016020//membrane;GO:0042613//MHC class II protein complex;GO:0009897//external side of plasma membrane;GO:0016021//integral component of membrane;GO:0005764//lysosome;GO:0005886//plasma membrane	GO:0042605//peptide antigen binding	GO:0019882//antigen processing and presentation;GO:0034341//response to interferon-gamma;GO:0019886//antigen processing and presentation of exogenous peptide antigen via MHC class II;GO:0045582//positive regulation of T cell differentiation;GO:0048002//antigen processing and presentation of peptide antigen	K06752//major histocompatibility complex, class II	NP_034508.2//histocompatibility 2, class II antigen A, alpha precursor [Mus musculus]	2
57260	1439	1.38	14.41	3.38433	2.01e-61	Up	4e-62	Ltb4r2	GO:0016020//membrane;GO:0005654//nucleoplasm;GO:0005887//integral component of plasma membrane;GO:0016021//integral component of membrane;GO:0005886//plasma membrane	GO:0008528//G-protein coupled peptide receptor activity;GO:0001632//leukotriene B4 receptor activity;GO:0004974//leukotriene receptor activity	GO:0007200//phospholipase C-activating G-protein coupled receptor signaling pathway;GO:0007165//signal transduction;GO:0051546//keratinocyte migration;GO:0007218//neuropeptide signaling pathway	K04297//leukotriene B4 receptor 2;K04296//leukotriene B4 receptor 1	XP_006519386.1//PREDICTED: leukotriene B4 receptor 2 isoform X1 [Mus musculus];XP_006988621.1//PREDICTED: leukotriene B4 receptor 2 [Peromyscus maniculatus bairdii]	2
14961	1193	111.01	1158.64	3.38367	0	Up	0	H2-Ab1	GO:0016020//membrane;GO:0042613//MHC class II protein complex;GO:0009897//external side of plasma membrane;GO:0005622//intracellular;GO:0005794//Golgi apparatus;GO:0016021//integral component of membrane;GO:0005771//multivesicular body;GO:0005886//plasma membrane;GO:0005769//early endosome	GO:1990405//protein antigen binding;GO:0015643//toxic substance binding;GO:0042605//peptide antigen binding;GO:0031625//ubiquitin protein ligase binding;GO:0008134//transcription factor binding	GO:0019882//antigen processing and presentation;GO:0002504//antigen processing and presentation of peptide or polysaccharide antigen via MHC class II;GO:0048002//antigen processing and presentation of peptide antigen;GO:0071346//cellular response to interferon-gamma;GO:0002381//immunoglobulin production involved in immunoglobulin mediated immune response;GO:0019886//antigen processing and present…	K06752//major histocompatibility complex, class II	NP_996988.2//histocompatibility 2, class II antigen A, beta 1 precursor [Mus musculus]	3
102294	2930	28.59	297.03	3.37703	0	Up	0	Cyp4v3	GO:0016021//integral component of membrane;GO:0005789//endoplasmic reticulum membrane	GO:0016705//oxidoreductase activity, acting on paired donors, with incorporation or reduction of molecular oxygen;GO:0020037//heme binding;GO:0005506//iron ion binding;GO:0004497//monooxygenase activity	GO:0010430//fatty acid omega-oxidation	K07427//cytochrome P450 family 4 subfamily V	NP_598730.1//cytochrome P450 4V2 [Mus musculus]	2
11421	4288	52.03	537.83	3.36973	0	Up	0	Ace	GO:0070062//extracellular exosome;GO:0005615//extracellular space;GO:0009897//external side of plasma membrane;GO:0031526//brush border membrane;GO:0005764//lysosome;GO:0005737//cytoplasm;GO:0009925//basal plasma membrane;GO:0005768//endosome;GO:0016021//integral component of membrane;GO:0005886//plasma membrane	GO:0004175//endopeptidase activity;GO:0004180//carboxypeptidase activity;GO:0031711//bradykinin receptor binding;GO:0008241//peptidyl-dipeptidase activity;GO:0031434//mitogen-activated protein kinase kinase binding;GO:0008233//peptidase activity;GO:0008238//exopeptidase activity;GO:0008240//tripeptidyl-peptidase activity;GO:0003779//actin binding;GO:0031404//chloride ion binding;GO:0070573//metal…	GO:0031100//animal organ regeneration;GO:0008217//regulation of blood pressure;GO:1900086//positive regulation of peptidyl-tyrosine autophosphorylation;GO:2000170//positive regulation of peptidyl-cysteine S-nitrosylation;GO:0001822//kidney development;GO:0010629//negative regulation of gene expression;GO:0007283//spermatogenesis;GO:0010608//posttranscriptional regulation of gene expression;GO:003…	K01283//peptidyl-dipeptidase A [EC:3.4.15.1]	AAA37148.1//angiotensin-converting enzyme, partial [Mus musculus];NP_997507.1//angiotensin-converting enzyme isoform 1 precursor [Mus musculus];NP_001268748.1//angiotensin-converting enzyme isoform 3 precursor [Mus musculus]	1;2;5
246228	3140	2.31	23.61	3.35343	1.96e-221	Up	1.3e-222	Vwa1	GO:0070062//extracellular exosome;GO:0005615//extracellular space;GO:0005614//interstitial matrix;GO:0005576//extracellular region;GO:0005578//proteinaceous extracellular matrix;GO:0005604//basement membrane	GO:0042802//identical protein binding	GO:0048266//behavioral response to pain;GO:0030198//extracellular matrix organization	K08132//collagen, type XII, alpha	NP_680085.3//von Willebrand factor A domain-containing protein 1 precursor [Mus musculus]	4
330657	2531	0.06	0.6	3.32193	6.66e-06	Up	4.01e-06	Prss53	NA	GO:0004252//serine-type endopeptidase activity;GO:0005509//calcium ion binding	GO:0007596//blood coagulation	K09630//polyserase 2 [EC:3.4.21.-]	XP_021023196.1//serine protease 53 [Mus caroli]	1
58176	1912	2.5	24.86	3.31383	8.79e-139	Up	9.32e-140	Rhbg	GO:0016020//membrane;GO:0016323//basolateral plasma membrane;GO:0005887//integral component of plasma membrane;GO:0014731//spectrin-associated cytoskeleton;GO:0046658//anchored component of plasma membrane;GO:0005886//plasma membrane;GO:0030659//cytoplasmic vesicle membrane	GO:0008519//ammonium transmembrane transporter activity;GO:0030506//ankyrin binding	GO:0015695//organic cation transport;GO:0072488//ammonium transmembrane transport;GO:0070634//transepithelial ammonium transport;GO:0015696//ammonium transport	K06580//ammonium transporter Rh	NP_067350.2//ammonium transporter Rh type B precursor [Mus musculus]	3
109731	2428	3.94	39.14	3.31238	2.12e-278	Up	1.11e-279	Maob	GO:0016021//integral component of membrane	GO:0016491//oxidoreductase activity	NA	K00274//monoamine oxidase [EC:1.4.3.4]	XP_019272880.1//PREDICTED: amine oxidase [flavin-containing] B [Panthera pardus]	2
15013	1100	42.88	425.43	3.31054	0	Up	0	H2-Q2	NA	NA	NA	K06751//major histocompatibility complex, class I	XP_021041414.1//H-2 class I histocompatibility antigen, Q7 alpha chain-like [Mus caroli]	2
16548	1464	20.59	202.71	3.2994	0	Up	0	Khk	GO:0070062//extracellular exosome;GO:0005634//nucleus;GO:0005737//cytoplasm	GO:0004454//ketohexokinase activity;GO:0005524//ATP binding	GO:0009744//response to sucrose;GO:0032868//response to insulin;GO:0006000//fructose metabolic process;GO:0061624//fructose catabolic process to hydroxyacetone phosphate and glyceraldehyde-3-phosphate;GO:0009749//response to glucose;GO:0010043//response to zinc ion;GO:0009750//response to fructose;GO:0070873//regulation of glycogen metabolic process;GO:0061625//glycolytic process through fructose…	K00846//ketohexokinase [EC:2.7.1.3]	NP_001297453.1//ketohexokinase isoform 1 [Mus musculus];NP_001335995.1//ketohexokinase isoform 4 [Mus musculus];NP_001297454.1//ketohexokinase isoform 3 [Mus musculus];NP_032465.2//ketohexokinase isoform 2 [Mus musculus]	4;1
72310	813	1.69	16.52	3.28912	1.36e-37	Up	3.8e-38	Nkg7	GO:0016021//integral component of membrane	NA	NA	NA	NP_077215.2//protein NKG7 [Mus musculus]	4
100038882	756	1.49	14.53	3.28565	9.67e-31	Up	3.05e-31	Isg15	GO:0005576//extracellular region;GO:0005737//cytoplasm	GO:0031386//protein tag	GO:0032649//regulation of interferon-gamma production;GO:0031397//negative regulation of protein ubiquitination;GO:0051607//defense response to virus;GO:0019941//modification-dependent protein catabolic process;GO:0042742//defense response to bacterium;GO:0034340//response to type I interferon;GO:0030501//positive regulation of bone mineralization;GO:0032020//ISG15-protein conjugation;GO:0045071/…	K12159//ubiquitin cross-reactive protein	NP_056598.2//ubiquitin-like protein ISG15 precursor [Mus musculus]	3
233080	1625	0.27	2.61	3.27302	2.77e-13	Up	1.28e-13	Ffar3	GO:0016021//integral component of membrane;GO:0005886//plasma membrane	GO:0008289//lipid binding;GO:0004930//G-protein coupled receptor activity	GO:2001275//positive regulation of glucose import in response to insulin stimulus;GO:0042593//glucose homeostasis;GO:0071398//cellular response to fatty acid;GO:0045776//negative regulation of blood pressure;GO:0002385//mucosal immune response;GO:0007193//adenylate cyclase-inhibiting G-protein coupled receptor signaling pathway;GO:0007186//G-protein coupled receptor signaling pathway;GO:0002720//…	K04326//free fatty acid receptor 3	NP_001028488.1//free fatty acid receptor 3 [Mus musculus]	2
23961	1837	0.1	0.96	3.26303	4.49e-06	Up	2.69e-06	Oas1b	GO:0016021//integral component of membrane;GO:0005789//endoplasmic reticulum membrane	GO:0005524//ATP binding;GO:0016740//transferase activity;GO:0003725//double-stranded RNA binding	GO:0045071//negative regulation of viral genome replication;GO:0051607//defense response to virus;GO:0009615//response to virus;GO:0045087//innate immune response	K14216//2'-5'-oligoadenylate synthetase [EC:2.7.7.84]	NP_001077394.1//inactive 2'-5'-oligoadenylate synthase 1B [Mus musculus]	1
22754	4750	0.05	0.48	3.26303	4.73e-07	Up	2.71e-07	Zfp92	NA	NA	NA	K09228//KRAB domain-containing zinc finger protein	XP_021556464.1//zinc finger protein 850 isoform X1 [Neomonachus schauinslandi];EGV92108.1//Zinc finger protein 92 [Cricetulus griseus]	1;5
22361	2416	25.25	241.73	3.25904	0	Up	0	Vnn1	GO:0070062//extracellular exosome;GO:0016021//integral component of membrane;GO:0005886//plasma membrane;GO:0031225//anchored component of membrane	GO:0017159//pantetheine hydrolase activity;GO:0034235//GPI anchor binding	GO:1902176//negative regulation of oxidative stress-induced intrinsic apoptotic signaling pathway;GO:0033089//positive regulation of T cell differentiation in thymus;GO:0002526//acute inflammatory response;GO:0006954//inflammatory response;GO:0098609//cell-cell adhesion;GO:0002544//chronic inflammatory response;GO:0015939//pantothenate metabolic process;GO:0045087//innate immune response	K08069//pantetheine hydrolase [EC:3.5.1.92]	NP_035834.2//pantetheinase precursor [Mus musculus]	3
23962	3133	4.84	45.97	3.24761	0	Up	0	Oasl2	NA	GO:0046872//metal ion binding;GO:0005524//ATP binding;GO:0001730//2'-5'-oligoadenylate synthetase activity;GO:0003725//double-stranded RNA binding	GO:0006955//immune response;GO:0006164//purine nucleotide biosynthetic process;GO:0051607//defense response to virus;GO:0009615//response to virus;GO:0045087//innate immune response	K14608//2'-5'-oligoadenylate synthase-like protein	XP_021018452.1//2'-5'-oligoadenylate synthase-like protein 2 [Mus caroli];BAE29289.1//unnamed protein product, partial [Mus musculus]	1;2
58866	2047	20.2	191.65	3.24605	0	Up	0	Treh	GO:0070062//extracellular exosome;GO:0005903//brush border;GO:0005886//plasma membrane;GO:0031225//anchored component of membrane	GO:0004555//alpha,alpha-trehalase activity	GO:0009887//animal organ morphogenesis;GO:0005991//trehalose metabolic process	K01194//alpha,alpha-trehalase [EC:3.2.1.28]	EDL25610.1//trehalase (brush-border membrane glycoprotein), isoform CRA_c, partial [Mus musculus];EDL25609.1//trehalase (brush-border membrane glycoprotein), isoform CRA_b, partial [Mus musculus];NP_067456.1//trehalase isoform 1 precursor [Mus musculus]	1;3
668212	6547	0.51	4.83	3.24345	1.04e-93	Up	1.53e-94	Efr3b	GO:0005829//cytosol;GO:0005886//plasma membrane	NA	GO:0072659//protein localization to plasma membrane;GO:0046854//phosphatidylinositol phosphorylation	K21842//protein EFR3	NP_001075952.1//protein EFR3 homolog B [Mus musculus]	1
70127	1707	0.49	4.63	3.24016	1.35e-24	Up	4.81e-25	Dpf3	GO:0005654//nucleoplasm;GO:0071565//nBAF complex	GO:0046872//metal ion binding;GO:0008270//zinc ion binding;GO:0003676//nucleic acid binding	GO:0007399//nervous system development;GO:0006355//regulation of transcription, DNA-templated;GO:0016569//covalent chromatin modification;GO:0006351//transcription, DNA-templated	K22198//BRG1-associated factor 45B/C	NP_001254555.1//zinc finger protein DPF3 isoform 2 [Mus musculus];NP_478119.1//zinc finger protein DPF3 isoform 3 [Mus musculus];NP_001254554.1//zinc finger protein DPF3 isoform 1 [Mus musculus]	1;2
215335	5280	6.35	59.83	3.23604	0	Up	0	Slc36a1	GO:0016021//integral component of membrane	NA	NA	K14209//solute carrier family 36 (proton-coupled amino acid transporter)	XP_005350105.1//PREDICTED: proton-coupled amino acid transporter 1 [Microtus ochrogaster]	4
547431	2563	13.21	122.45	3.21249	0	Up	0	Btnl2	NA	NA	NA	K06712//butyrophilin	AAI41104.1//Butyrophilin-like 2 [Mus musculus]	2
237387	4311	0.04	0.37	3.20945	1.64e-05	Up	1.01e-05	Lrrc3	GO:0016021//integral component of membrane;GO:0005737//cytoplasm	GO:0004860//protein kinase inhibitor activity	GO:0006469//negative regulation of protein kinase activity;GO:0046426//negative regulation of JAK-STAT cascade;GO:0019221//cytokine-mediated signaling pathway	K06839//slit 2	ERE86866.1//leucine-rich repeat-containing protein 3 [Cricetulus griseus]	4
102570	2021	0.06	0.55	3.1964	0.0003567	Up	0.00023387	Slc22a13	GO:0070062//extracellular exosome;GO:0005887//integral component of plasma membrane;GO:0016324//apical plasma membrane	GO:0005452//inorganic anion exchanger activity;GO:0090416//nicotinate transmembrane transporter activity;GO:0015347//sodium-independent organic anion transmembrane transporter activity	GO:0043252//sodium-independent organic anion transport;GO:2001142//nicotinate transport;GO:0015747//urate transport	K08209//MFS transporter, OCT family, solute carrier family 22 (organic cation transporter), member 13	XP_021063515.1//solute carrier family 22 member 13 [Mus pahari]	3
223645	3372	0.23	2.08	3.17688	4.61e-21	Up	1.76e-21	Mroh6	NA	GO:0005319//lipid transporter activity	NA	K22020//mucin-19	NP_001269372.1//maestro heat-like repeat-containing protein family member 6 [Mus musculus]	1
60363	1878	56.46	510.4	3.17633	0	Up	0	Cldn15	GO:0016021//integral component of membrane;GO:0005923//bicellular tight junction;GO:0016328//lateral plasma membrane	GO:0042802//identical protein binding;GO:0005198//structural molecule activity	GO:0016338//calcium-independent cell-cell adhesion via plasma membrane cell-adhesion molecules;GO:0006811//ion transport	K06087//claudin	NP_068365.1//claudin-15 [Mus musculus]	4
627214	4637	0.03	0.27	3.16993	9.63e-05	Up	6.13e-05	Fam196a	NA	NA	NA	K16628//collagen, type VII, alpha;K06236//collagen, type I, alpha;K06233//low density lipoprotein-related protein 2	XP_017177932.1//PREDICTED: protein FAM196A isoform X1 [Mus musculus]	1
628705	1590	0.12	1.08	3.16993	8.6e-06	Up	5.21e-06	Phf11c	GO:0005634//nucleus;GO:0005654//nucleoplasm;GO:0031965//nuclear membrane;GO:0005694//chromosome	GO:0003677//DNA binding;GO:0046872//metal ion binding;GO:0008270//zinc ion binding;GO:0018024//histone-lysine N-methyltransferase activity	NA	K18494//histone-lysine N-methyltransferase SETDB2 [EC:2.1.1.43]	NP_001157761.1//PHD finger protein 11 family member [Mus musculus]	1
12326	12331	0.11	0.98	3.15528	2.17e-35	Up	6.29e-36	Camk4	GO:0070062//extracellular exosome;GO:0005654//nucleoplasm;GO:0001650//fibrillar center	GO:0005524//ATP binding;GO:0004683//calmodulin-dependent protein kinase activity	GO:0043011//myeloid dendritic cell differentiation;GO:0045893//positive regulation of transcription, DNA-templated;GO:0007616//long-term memory	K05869//calcium/calmodulin-dependent protein kinase IV [EC:2.7.11.17]	XP_006525606.1//PREDICTED: calcium/calmodulin-dependent protein kinase type IV isoform X1 [Mus musculus]	3
210108	5146	0.27	2.4	3.152	1.66e-36	Up	4.71e-37	D130043K22Rik	GO:0031901//early endosome membrane;GO:0016021//integral component of membrane;GO:0005886//plasma membrane;GO:0005769//early endosome	NA	GO:0001764//neuron migration;GO:2000171//negative regulation of dendrite development	K09185//nuclear receptor subfamily 6 group A	NP_001074520.1//dyslexia-associated protein KIAA0319 homolog precursor [Mus musculus];XP_021497083.1//dyslexia-associated protein KIAA0319 homolog [Meriones unguiculatus]	2
171580	3409	10.57	93.74	3.14869	0	Up	0	Mical1	GO:0005856//cytoskeleton;GO:1990026//hippocampal mossy fiber expansion;GO:0005737//cytoplasm	GO:0016709//oxidoreductase activity, acting on paired donors, with incorporation or reduction of molecular oxygen, NAD(P)H as one donor, and incorporation of one atom of oxygen;GO:0019901//protein kinase binding;GO:0003779//actin binding;GO:0046872//metal ion binding;GO:0004497//monooxygenase activity;GO:0017124//SH3 domain binding;GO:0017137//Rab GTPase binding;GO:0071949//FAD binding	GO:0019417//sulfur oxidation;GO:0043154//negative regulation of cysteine-type endopeptidase activity involved in apoptotic process;GO:0001933//negative regulation of protein phosphorylation;GO:1903305//regulation of regulated secretory pathway;GO:0043066//negative regulation of apoptotic process;GO:0030042//actin filament depolymerization;GO:0055114//oxidation-reduction process	K19947//F-actin monooxygenase [EC:1.14.13.225]	NP_001157905.1//[F-actin]-methionine sulfoxide oxidase MICAL1 isoform 2 [Mus musculus];EDL04972.1//microtubule associated monoxygenase, calponin and LIM domain containing 1, isoform CRA_a, partial [Mus musculus];NP_612188.1//[F-actin]-methionine sulfoxide oxidase MICAL1 isoform 1 [Mus musculus]	1;2
107770	1445	61.2	541.79	3.14613	0	Up	0	Tm6sf2	GO:0016021//integral component of membrane;GO:0033116//endoplasmic reticulum-Golgi intermediate compartment membrane;GO:0005789//endoplasmic reticulum membrane	NA	GO:0019216//regulation of lipid metabolic process	K06853//hyaluronan and proteoglycan link protein 4	EDL28777.1//transmembrane 6 superfamily member 2, isoform CRA_a, partial [Mus musculus];EDL28778.1//transmembrane 6 superfamily member 2, isoform CRA_b, partial [Mus musculus]	1;4
75761	2307	11.64	103.02	3.14576	0	Up	0	Apol7a	GO:0005576//extracellular region	GO:0008289//lipid binding	GO:0006869//lipid transport;GO:0042157//lipoprotein metabolic process	K14480//apolipoprotein L	NP_083695.2//apolipoprotein L 7a [Mus musculus]	1;2
16002	2765	1.66	14.68	3.1446	1.51e-97	Up	2.15e-98	Igf2	GO:0070062//extracellular exosome;GO:0005615//extracellular space;GO:0016021//integral component of membrane	GO:0030546//receptor activator activity;GO:0008083//growth factor activity;GO:0048018//receptor ligand activity;GO:0043539//protein serine/threonine kinase activator activity;GO:0005159//insulin-like growth factor receptor binding;GO:0005158//insulin receptor binding;GO:0005179//hormone activity	GO:0031056//regulation of histone modification;GO:0050731//positive regulation of peptidyl-tyrosine phosphorylation;GO:0035094//response to nicotine;GO:0001649//osteoblast differentiation;GO:0071260//cellular response to mechanical stimulus;GO:0045471//response to ethanol;GO:0001892//embryonic placenta development;GO:0032355//response to estradiol;GO:0045953//negative regulation of natural killer…	K13769//insulin-like growth factor 2	XP_008576870.1//PREDICTED: insulin-like growth factor II [Galeopterus variegatus];NP_034644.2//insulin-like growth factor II isoform 1 precursor [Mus musculus];XP_008758296.1//PREDICTED: insulin-like growth factor II isoform X2 [Rattus norvegicus]	1;3;2
56448	2783	2.75	24.17	3.13571	3.87e-188	Up	3.04e-189	Cyp2d22	GO:0016021//integral component of membrane;GO:0005737//cytoplasm	GO:0020037//heme binding;GO:0005506//iron ion binding;GO:0016712//oxidoreductase activity, acting on paired donors, with incorporation or reduction of molecular oxygen, reduced flavin or flavoprotein as one donor, and incorporation of one atom of oxygen	NA	K17712//cytochrome P450 family 2 subfamily D polypeptide 6 [EC:1.14.14.1];K07414//cytochrome P450 family 2 subfamily D [EC:1.14.14.1]	BAA23125.1//CYP2D4 [Rattus norvegicus]	4;1
246727	4718	1.26	11.07	3.13516	2.41e-148	Up	2.4e-149	Oas3	GO:0005654//nucleoplasm;GO:0005615//extracellular space;GO:0005829//cytosol;GO:0005886//plasma membrane;GO:0005737//cytoplasm	GO:0046872//metal ion binding;GO:0005524//ATP binding;GO:0001730//2'-5'-oligoadenylate synthetase activity;GO:0003725//double-stranded RNA binding	GO:0045071//negative regulation of viral genome replication;GO:0051607//defense response to virus;GO:0060700//regulation of ribonuclease activity;GO:0009615//response to virus;GO:0045087//innate immune response	K14216//2'-5'-oligoadenylate synthetase [EC:2.7.7.84]	NP_660261.1//2'-5'-oligoadenylate synthase 3 [Mus musculus]	2
59020	2401	18.43	161.79	3.13399	0	Up	0	Pdzk1	GO:0070062//extracellular exosome;GO:0045121//membrane raft;GO:0016324//apical plasma membrane;GO:0031526//brush border membrane;GO:0031528//microvillus membrane;GO:0005886//plasma membrane	GO:0030165//PDZ domain binding;GO:0005124//scavenger receptor binding;GO:0032403//protein complex binding	GO:0006810//transport;GO:0072659//protein localization to plasma membrane;GO:0015879//carnitine transport;GO:0090314//positive regulation of protein targeting to membrane;GO:0034767//positive regulation of ion transmembrane transport;GO:0044070//regulation of anion transport	K13365//Na(+)/H(+) exchange regulatory cofactor NHE-RF1;K13358//Na(+)/H(+) exchange regulatory cofactor NHE-RF2	NP_067492.2//Na(+)/H(+) exchange regulatory cofactor NHE-RF3 [Mus musculus];EDL38921.1//PDZ domain containing 1, isoform CRA_b, partial [Mus musculus]	1;3;2
14998	1658	9.26	81.26	3.13346	0	Up	0	H2-DMa	NA	NA	NA	K06752//major histocompatibility complex, class II	CAA62308.1//MAd [Mus musculus]	4
264895	3069	13.59	118.47	3.1239	0	Up	0	Acsf2	GO:0005739//mitochondrion	GO:0005524//ATP binding;GO:0016874//ligase activity	GO:0006631//fatty acid metabolic process	K00666//fatty-acyl-CoA synthase [EC:6.2.1.-]	NP_722502.1//acyl-CoA synthetase family member 2, mitochondrial precursor [Mus musculus]	2
14969	1669	39.52	344.23	3.12272	0	Up	0	H2-Eb1	GO:0042613//MHC class II protein complex;GO:0016021//integral component of membrane	NA	GO:0006955//immune response;GO:0002504//antigen processing and presentation of peptide or polysaccharide antigen via MHC class II	K06752//major histocompatibility complex, class II	NP_034512.2//H-2 class II histocompatibility antigen, I-E beta chain precursor [Mus musculus]	2
71768	3540	0.61	5.31	3.12183	1.41e-53	Up	3.13e-54	Vwce	GO:0005576//extracellular region	GO:0005509//calcium ion binding	NA	K18262//EGF-containing fibulin-like extracellular matrix protein 1;K17307//fibulin 1/2	AAH43473.1//Vwce protein [Mus musculus];NP_082189.1//von Willebrand factor C and EGF domain-containing protein precursor [Mus musculus]	1
77772	2342	0.21	1.81	3.10753	6.72e-13	Up	3.15e-13	Dcst1	GO:0016021//integral component of membrane;GO:0005886//plasma membrane	GO:0061630//ubiquitin protein ligase activity;GO:0046872//metal ion binding	GO:0042787//protein ubiquitination involved in ubiquitin-dependent protein catabolic process;GO:0060339//negative regulation of type I interferon-mediated signaling pathway;GO:0045087//innate immune response	K14315//nucleoporin NDC1;K06836//disintegrin and metalloproteinase domain-containing protein 15 [EC:3.4.24.-]	NP_084250.1//DC-STAMP domain-containing protein 1 [Mus musculus]	2
547347	1633	0.47	4	3.08927	6.25e-19	Up	2.51e-19	Gm6034	GO:0016021//integral component of membrane;GO:0005886//plasma membrane	GO:0042605//peptide antigen binding;GO:0005102//receptor binding	GO:0002474//antigen processing and presentation of peptide antigen via MHC class I	K06751//major histocompatibility complex, class I	NP_001030081.2//H2-GS14-2 antigen [Mus musculus]	3
100038862	2113	25.17	214.18	3.08905	0	Up	0	Btnl1	GO:0009986//cell surface;GO:0016021//integral component of membrane	NA	NA	K06712//butyrophilin	NP_001104564.1//butyrophilin-like protein 1 precursor [Mus musculus]	1
574402	5209	0.13	1.1	3.08092	2.35e-17	Up	9.82e-18	Gpr17	GO:0005887//integral component of plasma membrane	GO:0004930//G-protein coupled receptor activity	GO:0002862//negative regulation of inflammatory response to antigenic stimulus;GO:0051482//positive regulation of cytosolic calcium ion concentration involved in phospholipase C-activating G-protein coupled signaling pathway;GO:0002376//immune system process;GO:0035025//positive regulation of Rho protein signal transduction	K08404//G protein-coupled receptor 17	NP_001020552.1//uracil nucleotide/cysteinyl leukotriene receptor [Mus musculus]	2
241727	4573	1	8.46	3.08066	1.34e-108	Up	1.76e-109	Snph	NA	NA	NA	NA	EDL05920.1//syntaphilin, isoform CRA_b, partial [Mus musculus];EDL05922.1//syntaphilin, isoform CRA_d, partial [Mus musculus];EDL05923.1//syntaphilin, isoform CRA_e, partial [Mus musculus]	1;3
13120	1871	11.36	95.98	3.07877	0	Up	0	Cyp4b1	GO:0043231//intracellular membrane-bounded organelle;GO:0031090//organelle membrane;GO:0016021//integral component of membrane;GO:0005789//endoplasmic reticulum membrane	GO:0020037//heme binding;GO:0015643//toxic substance binding;GO:0005506//iron ion binding;GO:0018585//fluorene oxygenase activity;GO:0016705//oxidoreductase activity, acting on paired donors, with incorporation or reduction of molecular oxygen;GO:0070330//aromatase activity;GO:0008144//drug binding;GO:0004497//monooxygenase activity	GO:0042738//exogenous drug catabolic process;GO:0018879//biphenyl metabolic process;GO:0006725//cellular aromatic compound metabolic process;GO:0018917//fluorene metabolic process	K07426//cytochrome P450 family 4 subfamily B polypeptide 1 [EC:1.14.14.1]	NP_031849.1//cytochrome P450 4B1 [Mus musculus]	2
12672	2768	0.28	2.35	3.06916	7.67e-19	Up	3.09e-19	Chrm4	GO:0016020//membrane;GO:0005887//integral component of plasma membrane;GO:0030054//cell junction;GO:0045202//synapse;GO:0045211//postsynaptic membrane	GO:0016907//G-protein coupled acetylcholine receptor activity	GO:0007271//synaptic transmission, cholinergic;GO:0007197//adenylate cyclase-inhibiting G-protein coupled acetylcholine receptor signaling pathway;GO:0040012//regulation of locomotion;GO:0007207//phospholipase C-activating G-protein coupled acetylcholine receptor signaling pathway	K04132//muscarinic acetylcholine receptor M4	XP_011237573.1//PREDICTED: muscarinic acetylcholine receptor M4 isoform X1 [Mus musculus]	2
233186	2529	0.74	6.21	3.069	8.64e-44	Up	2.2e-44	Siglecf	GO:0016021//integral component of membrane	GO:0048029//monosaccharide binding	GO:0007155//cell adhesion	K06549//sialic acid binding Ig-like lectin 5/14	EDL22649.1//sialic acid binding Ig-like lectin F, isoform CRA_b, partial [Mus musculus]	1;2
223920	2126	18.47	154.37	3.06314	0	Up	0	Soat2	GO:0016020//membrane;GO:0005783//endoplasmic reticulum;GO:0005903//brush border;GO:0016021//integral component of membrane;GO:0005789//endoplasmic reticulum membrane	GO:0004772//sterol O-acyltransferase activity;GO:0015485//cholesterol binding;GO:0000062//fatty-acyl-CoA binding;GO:0034736//cholesterol O-acyltransferase activity	GO:0034379//very-low-density lipoprotein particle assembly;GO:0008203//cholesterol metabolic process;GO:0034435//cholesterol esterification;GO:0042632//cholesterol homeostasis;GO:0033344//cholesterol efflux	K00637//sterol O-acyltransferase [EC:2.3.1.26]	NP_666176.1//sterol O-acyltransferase 2 [Mus musculus]	1
236576	4542	0.37	3.09	3.06201	6.53e-40	Up	1.76e-40	Spry3	GO:0016020//membrane	NA	GO:0061564//axon development;GO:0009966//regulation of signal transduction	K17384//protein sprouty homolog 3	XP_006998123.2//PREDICTED: protein sprouty homolog 3 [Peromyscus maniculatus bairdii]	2
14999	1284	23.18	190.07	3.03558	0	Up	0	H2-DMb1	GO:0005765//lysosomal membrane;GO:0010008//endosome membrane;GO:0042613//MHC class II protein complex;GO:0005770//late endosome;GO:0005771//multivesicular body;GO:0016021//integral component of membrane;GO:0005764//lysosome	GO:0023026//MHC class II protein complex binding	GO:0019882//antigen processing and presentation;GO:0051085//chaperone cofactor-dependent protein refolding;GO:0019886//antigen processing and presentation of exogenous peptide antigen via MHC class II;GO:0002504//antigen processing and presentation of peptide or polysaccharide antigen via MHC class II;GO:0006955//immune response	K06752//major histocompatibility complex, class II	NP_034518.1//histocompatibility 2, class II, locus Mb2 precursor [Mus musculus];NP_034517.2//class II histocompatibility antigen, M beta 1 chain precursor [Mus musculus]	3
17858	2424	0.07	0.57	3.02554	0.00020659	Up	0.00013379	Mx2	NA	GO:0005525//GTP binding;GO:0003924//GTPase activity	GO:0034340//response to type I interferon;GO:0045071//negative regulation of viral genome replication;GO:0009615//response to virus	K14754//interferon-induced GTP-binding protein Mx1	P18589.1//RecName: Full=Interferon-induced GTP-binding protein Mx2; AltName: Full=Myxovirus resistance protein 2	1
16149	1260	403.87	3277.32	3.02055	0	Up	0	Cd74	GO:0070062//extracellular exosome;GO:0005783//endoplasmic reticulum;GO:0042613//MHC class II protein complex;GO:0009897//external side of plasma membrane;GO:0005764//lysosome;GO:0009986//cell surface;GO:0035692//macrophage migration inhibitory factor receptor complex;GO:0035693//NOS2-CD74 complex;GO:0005794//Golgi apparatus;GO:0005771//multivesicular body;GO:0016021//integral component of membrane	GO:0042289//MHC class II protein binding;GO:0042609//CD4 receptor binding;GO:0035718//macrophage migration inhibitory factor binding;GO:0050998//nitric-oxide synthase binding;GO:0019955//cytokine binding;GO:0001540//amyloid-beta binding;GO:0004896//cytokine receptor activity;GO:0042658//MHC class II protein binding, via antigen binding groove;GO:0044183//protein binding involved in protein folding	GO:0050731//positive regulation of peptidyl-tyrosine phosphorylation;GO:0016064//immunoglobulin mediated immune response;GO:0002606//positive regulation of dendritic cell antigen processing and presentation;GO:0045060//negative thymic T cell selection;GO:0030890//positive regulation of B cell proliferation;GO:0045581//negative regulation of T cell differentiation;GO:0001516//prostaglandin biosynt…	K06505//CD74 antigen	NP_001036070.1//H-2 class II histocompatibility antigen gamma chain isoform 1 [Mus musculus];NP_034675.1//H-2 class II histocompatibility antigen gamma chain isoform 2 [Mus musculus]	1;3
56843	4383	1.15	9.32	3.0187	2.14e-111	Up	2.75e-112	Trpm5	GO:0030425//dendrite;GO:0016021//integral component of membrane;GO:0005886//plasma membrane;GO:0043025//neuronal cell body	GO:0005244//voltage-gated ion channel activity;GO:0005267//potassium channel activity;GO:0005227//calcium activated cation channel activity;GO:0005272//sodium channel activity	GO:0050909//sensory perception of taste;GO:0034220//ion transmembrane transport	K04980//transient receptor potential cation channel subfamily M member 5	NP_064673.2//transient receptor potential cation channel subfamily M member 5 [Mus musculus]	2
228875	2010	17.97	145.52	3.01756	0	Up	0	Slc35c2	GO:0005654//nucleoplasm;GO:0005794//Golgi apparatus;GO:0016021//integral component of membrane;GO:0033116//endoplasmic reticulum-Golgi intermediate compartment membrane;GO:0005793//endoplasmic reticulum-Golgi intermediate compartment;GO:0005801//cis-Golgi network	NA	GO:0045747//positive regulation of Notch signaling pathway;GO:0036065//fucosylation;GO:0036066//protein O-linked fucosylation;GO:0010629//negative regulation of gene expression;GO:0015786//UDP-glucose transmembrane transport	K15280//solute carrier family 35, member C2	NP_659142.1//solute carrier family 35 member C2 isoform 1 [Mus musculus];EDL06452.1//solute carrier family 35, member C2, isoform CRA_b, partial [Mus musculus]	1;2
19682	1280	0.69	5.55	3.00782	1.38e-19	Up	5.43e-20	Rdh5	GO:0016020//membrane;GO:0005788//endoplasmic reticulum lumen;GO:0044297//cell body	GO:0016491//oxidoreductase activity	GO:0042572//retinol metabolic process;GO:0050896//response to stimulus;GO:0007601//visual perception	K00061//11-cis-retinol dehydrogenase [EC:1.1.1.315]	EDL24633.1//retinol dehydrogenase 5, isoform CRA_b, partial [Mus musculus]	1;5
545192	4645	0.2	1.6	3	8.15e-21	Up	3.14e-21	Baiap3	GO:0005783//endoplasmic reticulum	NA	GO:0007186//G-protein coupled receptor signaling pathway	K15621//BAI1-associated protein 3	AAI58117.1//BAI1-associated protein 3 [Mus musculus]	1
140476	5757	0.05	0.4	3	2.53e-07	Up	1.43e-07	Strc	GO:0009986//cell surface;GO:0060091//kinocilium;GO:0032426//stereocilium tip	NA	GO:0007160//cell-matrix adhesion;GO:0060088//auditory receptor cell stereocilium organization;GO:0050910//detection of mechanical stimulus involved in sensory perception of sound;GO:0007605//sensory perception of sound	K03006//DNA-directed RNA polymerase II subunit RPB1 [EC:2.7.7.6]	NP_536707.2//stereocilin precursor [Mus musculus]	2
72045	2285	3.1	24.56	2.98597	2.82e-149	Up	2.77e-150	Mfsd4b2	GO:0016324//apical plasma membrane;GO:0016021//integral component of membrane	GO:0005355//glucose transmembrane transporter activity;GO:0015293//symporter activity	GO:0006814//sodium ion transport	K08175//MFS transporter, FHS family, Na+ dependent glucose transporter 1	XP_006223981.1//PREDICTED: sodium-dependent glucose transporter 1C [Rattus norvegicus]	1
26458	2309	3.05	24.15	2.98514	6.57e-148	Up	6.56e-149	Slc27a2	NA	NA	NA	K08746//solute carrier family 27 (fatty acid transporter), member 2 [EC:6.2.1.- 6.2.1.3]	AAB87982.1//very-long-chain acyl-CoA synthetase [Mus musculus]	2
11666	3664	10.33	81.36	2.97748	0	Up	0	Abcd1	GO:0016020//membrane;GO:0005779//integral component of peroxisomal membrane;GO:0005777//peroxisome;GO:0005739//mitochondrion;GO:0005737//cytoplasm;GO:0005778//peroxisomal membrane;GO:0048471//perinuclear region of cytoplasm	GO:0005524//ATP binding;GO:0042802//identical protein binding;GO:0042626//ATPase activity, coupled to transmembrane movement of substances;GO:0042803//protein homodimerization activity;GO:0005324//long-chain fatty acid transporter activity;GO:0019899//enzyme binding;GO:0016887//ATPase activity	GO:0007031//peroxisome organization;GO:0006635//fatty acid beta-oxidation;GO:0042760//very long-chain fatty acid catabolic process;GO:0015910//peroxisomal long-chain fatty acid import;GO:0042758//long-chain fatty acid catabolic process	K05675//ATP-binding cassette, subfamily D (ALD), member 1	NP_031461.1//ATP-binding cassette sub-family D member 1 [Mus musculus]	2
67473	2634	2.02	15.89	2.97569	1.94e-111	Up	2.49e-112	Slc47a1	GO:0016021//integral component of membrane;GO:0031982//vesicle;GO:0005886//plasma membrane	GO:0005451//monovalent cation:proton antiporter activity;GO:0015238//drug transmembrane transporter activity	GO:0015695//organic cation transport;GO:0015893//drug transport;GO:0006855//drug transmembrane transport	K03327//multidrug resistance protein, MATE family	NP_001014140.1//multidrug and toxin extrusion protein 1 [Rattus norvegicus]	5
15567	2747	5.51	43.34	2.97557	0	Up	0	Slc6a4	GO:0010008//endosome membrane;GO:0012505//endomembrane system;GO:0045121//membrane raft;GO:0005887//integral component of plasma membrane;GO:0005829//cytosol;GO:0098793//presynapse;GO:0005886//plasma membrane;GO:0043005//neuron projection	GO:0017075//syntaxin-1 binding;GO:0005335//serotonin:sodium symporter activity;GO:0051015//actin filament binding;GO:0008504//monoamine transmembrane transporter activity;GO:0005330//dopamine:sodium symporter activity;GO:0042803//protein homodimerization activity;GO:0015222//serotonin transmembrane transporter activity;GO:0019811//cocaine binding;GO:0046872//metal ion binding;GO:0050998//nitric-o…	GO:0042310//vasoconstriction;GO:0051260//protein homooligomerization;GO:0009636//response to toxic substance;GO:0014064//positive regulation of serotonin secretion;GO:0032227//negative regulation of synaptic transmission, dopaminergic;GO:0071310//cellular response to organic substance;GO:0051583//dopamine uptake involved in synaptic transmission;GO:0032355//response to estradiol;GO:0046621//negat…	K05037//solute carrier family 6 (neurotransmitter transporter, serotonin) member 4	NP_034614.2//sodium-dependent serotonin transporter [Mus musculus]	2
12501	1436	1.3	10.22	2.97481	6.31e-39	Up	1.73e-39	Cd3e	GO:0042101//T cell receptor complex;GO:0009897//external side of plasma membrane;GO:0042105//alpha-beta T cell receptor complex;GO:0001772//immunological synapse;GO:0044297//cell body;GO:0005911//cell-cell junction;GO:0016021//integral component of membrane;GO:0043197//dendritic spine;GO:0005886//plasma membrane	GO:0004888//transmembrane signaling receptor activity;GO:0046982//protein heterodimerization activity;GO:0004871//signal transducer activity;GO:0017124//SH3 domain binding;GO:0042803//protein homodimerization activity	GO:0002669//positive regulation of T cell anergy;GO:0050731//positive regulation of peptidyl-tyrosine phosphorylation;GO:0050850//positive regulation of calcium-mediated signaling;GO:0016358//dendrite development;GO:0097190//apoptotic signaling pathway;GO:0042102//positive regulation of T cell proliferation;GO:0046641//positive regulation of alpha-beta T cell proliferation;GO:0051260//protein hom…	K06451//T-cell surface glycoprotein CD3 epsilon chain	NP_031674.1//T-cell surface glycoprotein CD3 epsilon chain precursor [Mus musculus]	4
101613	4438	11.39	89.24	2.96992	0	Up	0	Nlrp6	GO:0031965//nuclear membrane;GO:0061702//inflammasome complex;GO:0005886//plasma membrane	GO:0005524//ATP binding;GO:0005000//vasopressin receptor activity	GO:0042060//wound healing;GO:0034122//negative regulation of toll-like receptor signaling pathway;GO:0006954//inflammatory response;GO:0050727//regulation of inflammatory response;GO:0070373//negative regulation of ERK1 and ERK2 cascade;GO:0002862//negative regulation of inflammatory response to antigenic stimulus;GO:0043409//negative regulation of MAPK cascade;GO:0050777//negative regulation of …	K20863//NACHT, LRR and PYD domains-containing protein 6	NP_598707.2//NACHT, LRR and PYD domains-containing protein 6 [Mus musculus]	2
17777	4238	76.26	596.93	2.96856	0	Up	0	Mttp	GO:0016323//basolateral plasma membrane;GO:0005783//endoplasmic reticulum;GO:0005791//rough endoplasmic reticulum;GO:0005794//Golgi apparatus;GO:0031526//brush border membrane;GO:0031528//microvillus membrane;GO:0031982//vesicle;GO:0043235//receptor complex	GO:0005319//lipid transporter activity;GO:0008289//lipid binding;GO:0046982//protein heterodimerization activity;GO:0034185//apolipoprotein binding;GO:0005548//phospholipid transporter activity	GO:0007623//circadian rhythm;GO:0008203//cholesterol metabolic process;GO:0034197//triglyceride transport;GO:0006641//triglyceride metabolic process;GO:0034377//plasma lipoprotein particle assembly;GO:0051592//response to calcium ion;GO:0009306//protein secretion;GO:0006497//protein lipidation;GO:0015914//phospholipid transport;GO:0042632//cholesterol homeostasis;GO:0042953//lipoprotein transport…	K14463//microsomal triglyceride transfer protein large subunit	NP_001156929.1//microsomal triglyceride transfer protein large subunit isoform 1 precursor [Mus musculus];NP_032668.2//microsomal triglyceride transfer protein large subunit isoform 2 precursor [Mus musculus];AAH12686.1//Microsomal triglyceride transfer protein [Mus musculus]	1;3;2
12038	6209	2.2	17.22	2.96851	9.2e-287	Up	4.72e-288	Bche	GO:0016021//integral component of membrane	GO:0004104//cholinesterase activity	NA	K01050//cholinesterase [EC:3.1.1.8]	AAH99977.1//Butyrylcholinesterase [Mus musculus]	3
20604	599	9.38	73.32	2.96655	4.76e-105	Up	6.4e-106	Sst	GO:0005615//extracellular space;GO:0005576//extracellular region;GO:0043025//neuronal cell body	GO:0005179//hormone activity	GO:0042493//response to drug;GO:0043200//response to amino acid;GO:0010243//response to organonitrogen compound;GO:0007267//cell-cell signaling;GO:0007166//cell surface receptor signaling pathway;GO:0009408//response to heat;GO:0006972//hyperosmotic response;GO:0048545//response to steroid hormone;GO:0030334//regulation of cell migration;GO:0010447//response to acidic pH	K05237//somatostatin	NP_033241.1//somatostatin precursor [Mus musculus]	1
14916	602	228.79	1783.43	2.96256	0	Up	0	Guca2b	GO:0070062//extracellular exosome;GO:0001750//photoreceptor outer segment	GO:0030250//guanylate cyclase activator activity	GO:0045776//negative regulation of blood pressure;GO:0006182//cGMP biosynthetic process;GO:0007589//body fluid secretion;GO:0007588//excretion	NA	NP_032217.2//guanylate cyclase activator 2B preproprotein [Mus musculus]	2
72002	1936	23.24	180.9	2.96051	0	Up	0	Slc39a5	GO:0070062//extracellular exosome;GO:0016323//basolateral plasma membrane;GO:0005887//integral component of plasma membrane;GO:0005886//plasma membrane	GO:0005385//zinc ion transmembrane transporter activity	GO:0071578//zinc II ion transmembrane import;GO:0048026//positive regulation of mRNA splicing, via spliceosome;GO:0034224//cellular response to zinc ion starvation;GO:0001654//eye development;GO:0006882//cellular zinc ion homeostasis;GO:0030509//BMP signaling pathway;GO:0006829//zinc II ion transport	K14711//solute carrier family 39 (zinc transporter), member 5	EDL24564.1//solute carrier family 39 (metal ion transporter), member 5, isoform CRA_b, partial [Mus musculus]	1;3
19116	7670	3.67	28.54	2.95913	0	Up	0	Prlr	GO:0009986//cell surface;GO:0005622//intracellular;GO:0016021//integral component of membrane;GO:0005886//plasma membrane	GO:0046872//metal ion binding;GO:0004925//prolactin receptor activity;GO:0017046//peptide hormone binding;GO:0019901//protein kinase binding	GO:0007595//lactation;GO:0007171//activation of transmembrane receptor protein tyrosine kinase activity;GO:0061180//mammary gland epithelium development;GO:0030856//regulation of epithelial cell differentiation;GO:0007259//JAK-STAT cascade;GO:0060749//mammary gland alveolus development;GO:0060644//mammary gland epithelial cell differentiation;GO:0060736//prostate gland growth;GO:0030155//regulati…	K05081//prolactin receptor	EDL03308.1//prolactin receptor, isoform CRA_c, partial [Mus musculus];XP_017654227.1//PREDICTED: prolactin receptor isoform X2 [Nannospalax galili];NP_001240711.1//prolactin receptor isoform 3 precursor [Mus musculus];NP_036762.1//prolactin receptor isoform b precursor [Rattus norvegicus]	1;2;5
230612	4370	2.47	19.18	2.95702	3.42e-223	Up	2.24e-224	Slc5a9	NA	NA	NA	K14389//solute carrier family 5 (sodium/glucose cotransporter), member 9	XP_006238660.1//PREDICTED: sodium/glucose cotransporter 4 isoform X1 [Rattus norvegicus]	4
170752	2093	4.72	36.56	2.95341	9.98e-200	Up	7.44e-201	Bco2	GO:0005622//intracellular;GO:0005739//mitochondrion	GO:0016702//oxidoreductase activity, acting on single donors with incorporation of molecular oxygen, incorporation of two atoms of oxygen;GO:0046872//metal ion binding;GO:0102076//beta,beta-carotene-9',10'-cleaving oxygenase activity	GO:0016116//carotenoid metabolic process;GO:0016122//xanthophyll metabolic process;GO:0042574//retinal metabolic process;GO:0016119//carotene metabolic process;GO:0055114//oxidation-reduction process;GO:0016121//carotene catabolic process;GO:0042573//retinoic acid metabolic process;GO:2000377//regulation of reactive oxygen species metabolic process;GO:0051881//regulation of mitochondrial membrane…	K10252//beta,beta-carotene 9',10'-dioxygenase [EC:1.13.11.71]	NP_573480.1//beta,beta-carotene 9',10'-oxygenase [Mus musculus]	3
72303	1941	13.54	104.82	2.95261	0	Up	0	Cyp2c65	NA	GO:0016705//oxidoreductase activity, acting on paired donors, with incorporation or reduction of molecular oxygen;GO:0020037//heme binding;GO:0005506//iron ion binding;GO:0004497//monooxygenase activity	NA	K07413//cytochrome P450 family 2 subfamily C [EC:1.14.14.1];K17720//cytochrome P450 family 2 subfamily C polypeptide 18 [EC:1.14.14.1]	XP_005063680.1//cytochrome P450 2C19-like [Mesocricetus auratus]	2
100504710	1395	0.11	0.85	2.94996	0.00035667	Up	0.00023387	Nat8f6	GO:0005634//nucleus;GO:0031965//nuclear membrane;GO:0005783//endoplasmic reticulum;GO:0005794//Golgi apparatus;GO:0016021//integral component of membrane	GO:0008080//N-acetyltransferase activity;GO:0010485//H4 histone acetyltransferase activity	GO:0001702//gastrulation with mouth forming second;GO:0003401//axis elongation;GO:0007162//negative regulation of cell adhesion;GO:0016573//histone acetylation	K20838//N-acetyltransferase 8 [EC:2.3.1.80 2.3.1.-]	NP_001188318.1//camello-like 3-like [Mus musculus]	1
67893	1791	20.16	155.71	2.94929	0	Up	0	Tmem86a	GO:0016021//integral component of membrane	NA	NA	K18575//alkenylglycerophosphocholine hydrolase [EC:3.3.2.2]	NP_080712.1//lysoplasmalogenase-like protein TMEM86A [Mus musculus]	3
12023	1791	4.01	30.95	2.94827	9.67e-144	Up	9.97e-145	Barx2	GO:0005634//nucleus;GO:0005654//nucleoplasm;GO:0005667//transcription factor complex;GO:0005829//cytosol	GO:0001228//transcriptional activator activity, RNA polymerase II transcription regulatory region sequence-specific DNA binding;GO:0003677//DNA binding;GO:0000977//RNA polymerase II regulatory region sequence-specific DNA binding;GO:0003682//chromatin binding;GO:0043565//sequence-specific DNA binding;GO:0003700//DNA binding transcription factor activity	GO:0000122//negative regulation of transcription from RNA polymerase II promoter;GO:0006357//regulation of transcription from RNA polymerase II promoter;GO:0014902//myotube differentiation;GO:0045944//positive regulation of transcription from RNA polymerase II promoter;GO:0001502//cartilage condensation	K09361//BarH-like homeobox	EDL25349.1//BarH-like homeobox 2, isoform CRA_a, partial [Mus musculus]	2
209387	3497	3.6	27.55	2.93598	1.71e-248	Up	1.01e-249	Trim30d	GO:0005634//nucleus;GO:0005622//intracellular;GO:0005737//cytoplasm	GO:0003677//DNA binding;GO:0008270//zinc ion binding;GO:0004842//ubiquitin-protein transferase activity	GO:0006355//regulation of transcription, DNA-templated;GO:0032715//negative regulation of interleukin-6 production;GO:0051607//defense response to virus;GO:0006351//transcription, DNA-templated;GO:0032720//negative regulation of tumor necrosis factor production;GO:1900226//negative regulation of NLRP3 inflammasome complex assembly;GO:0034122//negative regulation of toll-like receptor signaling pa…	K10648//tripartite motif-containing protein 5 [EC:2.3.2.27]	NP_954597.2//tripartite motif-containing 79 isoform 1 [Mus musculus]	1;2
226040	2462	3.18	24.29	2.93326	3e-156	Up	2.82e-157	Tmem252	GO:0016021//integral component of membrane	NA	NA	K05727//dedicator of cytokinesis protein 3	XP_005352140.1//PREDICTED: transmembrane protein 252 [Microtus ochrogaster]	3
170745	3498	26.89	203.82	2.92215	0	Up	0	Xpnpep2	GO:0070062//extracellular exosome;GO:0005886//plasma membrane;GO:0031225//anchored component of membrane	GO:0046872//metal ion binding;GO:0070006//metalloaminopeptidase activity	NA	K14208//Xaa-Pro aminopeptidase 2 [EC:3.4.11.9]	XP_021009311.1//xaa-Pro aminopeptidase 2 [Mus caroli];EDL29065.1//X-prolyl aminopeptidase (aminopeptidase P) 2, membrane-bound, isoform CRA_b, partial [Mus musculus]	1;2
68567	1350	40.82	308.04	2.91577	0	Up	0	Cgref1	GO:0005576//extracellular region	GO:0005509//calcium ion binding	GO:0007155//cell adhesion;GO:0007050//cell cycle arrest	K20364//multiple coagulation factor deficiency protein 2	NP_081046.1//cell growth regulator with EF hand domain protein 1 isoform 1 [Mus musculus]	1
171168	2429	1.38	10.39	2.91246	4.64e-66	Up	8.79e-67	Acer1	GO:0005783//endoplasmic reticulum;GO:0016021//integral component of membrane	GO:0071633//dihydroceramidase activity;GO:0017040//ceramidase activity	GO:0030154//cell differentiation;GO:0046512//sphingosine biosynthetic process;GO:0030216//keratinocyte differentiation;GO:0030148//sphingolipid biosynthetic process;GO:0010446//response to alkaline pH;GO:0071277//cellular response to calcium ion;GO:0008544//epidermis development;GO:0006665//sphingolipid metabolic process;GO:0046514//ceramide catabolic process;GO:0019216//regulation of lipid metab…	K01441//alkaline ceramidase [EC:3.5.1.23]	EDL38214.1//N-acylsphingosine amidohydrolase (alkaline ceramidase) 3, partial [Mus musculus]	4
20300	1073	71.29	536.27	2.91119	0	Up	0	Ccl25	GO:0005615//extracellular space;GO:0016021//integral component of membrane;GO:0005576//extracellular region	GO:0031735//CCR10 chemokine receptor binding;GO:0008009//chemokine activity;GO:0048020//CCR chemokine receptor binding;GO:0042379//chemokine receptor binding	GO:0001954//positive regulation of cell-matrix adhesion;GO:0043547//positive regulation of GTPase activity;GO:0071356//cellular response to tumor necrosis factor;GO:0071346//cellular response to interferon-gamma;GO:0071347//cellular response to interleukin-1;GO:0060326//cell chemotaxis;GO:0002548//monocyte chemotaxis;GO:0006935//chemotaxis;GO:0007186//G-protein coupled receptor signaling pathway;…	K13072//C-C motif chemokine 25	XP_006508799.1//PREDICTED: C-C motif chemokine 25 isoform X2 [Mus musculus]	3
71584	2477	7.4	55.54	2.90793	0	Up	0	Gdpd2	GO:0005884//actin filament;GO:0016021//integral component of membrane;GO:0005886//plasma membrane;GO:0030027//lamellipodium;GO:0005737//cytoplasm	GO:0046872//metal ion binding;GO:0047394//glycerophosphoinositol inositolphosphodiesterase activity;GO:0008889//glycerophosphodiester phosphodiesterase activity	GO:0090527//actin filament reorganization;GO:0045669//positive regulation of osteoblast differentiation;GO:0006629//lipid metabolic process	K01124//glycerophosphoinositol inositolphosphodiesterase [EC:3.1.4.43]	EDL14169.1//glycerophosphodiester phosphodiesterase domain containing 2, isoform CRA_a, partial [Mus musculus]	1;4
74481	1390	7.08	52.91	2.90172	4.82e-185	Up	3.87e-186	Batf2	GO:0005634//nucleus	GO:0003677//DNA binding;GO:0003700//DNA binding transcription factor activity	GO:0006357//regulation of transcription from RNA polymerase II promoter;GO:0042832//defense response to protozoan;GO:0006351//transcription, DNA-templated;GO:0043011//myeloid dendritic cell differentiation	K09034//ATF-like basic leucine zipper transcriptional factor	NP_083243.1//basic leucine zipper transcriptional factor ATF-like 2 [Mus musculus]	1;2
16890	2812	10.19	75.82	2.89542	0	Up	0	Lipe	GO:0005634//nucleus;GO:0005901//caveola;GO:0005811//lipid droplet;GO:0005829//cytosol;GO:0005739//mitochondrion;GO:0005737//cytoplasm	GO:0033878//hormone-sensitive lipase activity;GO:0004806//triglyceride lipase activity;GO:0042134//rRNA primary transcript binding;GO:0017171//serine hydrolase activity;GO:0019901//protein kinase binding	GO:0019433//triglyceride catabolic process;GO:0006363//termination of RNA polymerase I transcription;GO:0016042//lipid catabolic process;GO:0006361//transcription initiation from RNA polymerase I promoter;GO:0008203//cholesterol metabolic process;GO:0046340//diacylglycerol catabolic process;GO:0042758//long-chain fatty acid catabolic process	K07188//hormone-sensitive lipase [EC:3.1.1.79]	NP_034849.2//hormone-sensitive lipase isoform 1 [Mus musculus]	2;5
319660	2155	9.35	69.32	2.89023	0	Up	0	Agmo	GO:0005783//endoplasmic reticulum;GO:0016021//integral component of membrane;GO:0005789//endoplasmic reticulum membrane	GO:0005506//iron ion binding;GO:0050479//glyceryl-ether monooxygenase activity	GO:0046485//ether lipid metabolic process;GO:0006643//membrane lipid metabolic process;GO:0008610//lipid biosynthetic process	K15537//alkylglycerol monooxygenase [EC:1.14.16.5]	XP_021034650.1//alkylglycerol monooxygenase isoform X1 [Mus caroli]	5
14598	2142	63.38	468.06	2.88459	0	Up	0	Ggt1	GO:0070062//extracellular exosome;GO:0005615//extracellular space;GO:0005887//integral component of plasma membrane;GO:0031982//vesicle;GO:0005886//plasma membrane	GO:0000048//peptidyltransferase activity;GO:0102953//hypoglycin A gamma-glutamyl transpeptidase activity;GO:0002951//leukotriene-C(4) hydrolase;GO:0036374//glutathione hydrolase activity;GO:0016755//transferase activity, transferring amino-acyl groups	GO:0032496//response to lipopolysaccharide;GO:0007283//spermatogenesis;GO:0032355//response to estradiol;GO:0006631//fatty acid metabolic process;GO:0006520//cellular amino acid metabolic process;GO:0007568//aging;GO:0006536//glutamate metabolic process;GO:0050727//regulation of inflammatory response;GO:0006508//proteolysis;GO:0002682//regulation of immune system process;GO:0006751//glutathione c…	K18592//gamma-glutamyltranspeptidase / glutathione hydrolase / leukotriene-C4 hydrolase [EC:2.3.2.2 3.4.19.13 3.4.19.14]	XP_021030598.1//gamma-glutamyltranspeptidase 1 isoform X1 [Mus caroli];NP_446292.2//gamma-glutamyltranspeptidase 1 [Rattus norvegicus]	1;3
381058	2666	4.05	29.9	2.88415	6.28e-205	Up	4.54e-206	Unc93a	GO:0016021//integral component of membrane;GO:0005886//plasma membrane	NA	NA	K16600//tubulin polyglutamylase TTLL2 [EC:6.-.-.-]	XP_021077351.1//protein unc-93 homolog A isoform X1 [Mus pahari];NP_954860.1//protein unc-93 homolog A [Mus musculus]	2
15162	2107	2.34	17.26	2.88285	3.71e-93	Up	5.48e-94	Hck	GO:0005856//cytoskeleton;GO:0005654//nucleoplasm;GO:0042995//cell projection;GO:0005925//focal adhesion;GO:0005764//lysosome;GO:0005901//caveola;GO:0030133//transport vesicle;GO:0005829//cytosol;GO:0031234//extrinsic component of cytoplasmic side of plasma membrane;GO:0005794//Golgi apparatus;GO:0005886//plasma membrane	GO:0004713//protein tyrosine kinase activity;GO:0001784//phosphotyrosine residue binding;GO:0004715//non-membrane spanning protein tyrosine kinase activity;GO:0005524//ATP binding;GO:0005102//receptor binding	GO:0016477//cell migration;GO:0038083//peptidyl-tyrosine autophosphorylation;GO:0042127//regulation of cell proliferation;GO:0007169//transmembrane receptor protein tyrosine kinase signaling pathway;GO:0050830//defense response to Gram-positive bacterium;GO:0045087//innate immune response;GO:2000251//positive regulation of actin cytoskeleton reorganization;GO:0006909//phagocytosis;GO:0018108//pep…	K08893//hemopoietic cell kinase [EC:2.7.10.2]	XP_021037159.1//tyrosine-protein kinase HCK [Mus caroli];ERE71421.1//tyrosine-protein kinase HCK [Cricetulus griseus]	1;4
233549	1787	62.95	462.84	2.87824	0	Up	0	Mogat2	GO:0005783//endoplasmic reticulum;GO:0016021//integral component of membrane	GO:0003846//2-acylglycerol O-acyltransferase activity;GO:0016407//acetyltransferase activity	GO:0006651//diacylglycerol biosynthetic process;GO:0019432//triglyceride biosynthetic process;GO:0050892//intestinal absorption	K14457//2-acylglycerol O-acyltransferase 2 [EC:2.3.1.22]	XP_021024652.1//2-acylglycerol O-acyltransferase 2 [Mus caroli]	4
23957	1282	0.2	1.46	2.8679	9.77e-06	Up	5.93e-06	Nr0b2	GO:0005634//nucleus;GO:0043234//protein complex;GO:0005737//cytoplasm	GO:0003707//steroid hormone receptor activity;GO:0003677//DNA binding;GO:0042974//retinoic acid receptor binding;GO:0003714//transcription corepressor activity;GO:0046966//thyroid hormone receptor binding;GO:0042803//protein homodimerization activity;GO:0042975//peroxisome proliferator activated receptor binding;GO:0046965//retinoid X receptor binding;GO:0019904//protein domain specific binding;G…	GO:0045892//negative regulation of transcription, DNA-templated;GO:0031100//animal organ regeneration;GO:0032024//positive regulation of insulin secretion;GO:0043433//negative regulation of DNA binding transcription factor activity;GO:0006351//transcription, DNA-templated;GO:0010629//negative regulation of gene expression;GO:0010628//positive regulation of gene expression;GO:0000122//negative reg…	K08563//nuclear receptor subfamily 0 group B member 2	NP_035980.1//nuclear receptor subfamily 0 group B member 2 [Mus musculus]	3
68526	4969	1.18	8.57	2.86051	3.32e-110	Up	4.31e-111	Gpr155	GO:0070062//extracellular exosome;GO:0005622//intracellular;GO:0016021//integral component of membrane;GO:0005737//cytoplasm	NA	GO:0050890//cognition;GO:0055085//transmembrane transport;GO:0035556//intracellular signal transduction	K20402//DEP domain-containing mTOR-interacting protein;K19475//WAS/WASL-interacting protein	XP_006500167.1//PREDICTED: integral membrane protein GPR155 isoform X1 [Mus musculus];XP_006500170.1//PREDICTED: integral membrane protein GPR155 isoform X3 [Mus musculus];NP_001263373.1//integral membrane protein GPR155 isoform 4 [Mus musculus]	1;2
75985	2007	1.06	7.68	2.85704	1.05e-39	Up	2.84e-40	Rab30	GO:0031985//Golgi cisterna;GO:0005802//trans-Golgi network;GO:0005801//cis-Golgi network	GO:0005525//GTP binding;GO:0003924//GTPase activity	GO:0007030//Golgi organization	K07917//Ras-related protein Rab-30	XP_011794282.1//PREDICTED: ras-related protein Rab-30 [Colobus angolensis palliatus]	2
243874	3346	3.83	27.73	2.85603	1.36e-236	Up	8.4e-238	Nlrp9b	GO:0061702//inflammasome complex	GO:0005524//ATP binding	GO:0032741//positive regulation of interleukin-18 production;GO:0070269//pyroptosis;GO:0051607//defense response to virus;GO:0045087//innate immune response;GO:0006954//inflammatory response	K22265//NACHT, LRR and PYD domains-containing protein 4	NP_918947.2//NACHT, LRR and PYD domains-containing protein 9B [Mus musculus];EDL23208.1//NACHT, LRR and PYD containing protein 9b, partial [Mus musculus]	2
72273	575	315.35	2279.19	2.8535	0	Up	0	Smim24	GO:0070062//extracellular exosome;GO:0016021//integral component of membrane	NA	NA	NA	NP_001093387.1//small integral membrane protein 24 precursor [Mus musculus]	1
13482	5255	37.05	267.4	2.85145	0	Up	0	Dpp4	NA	NA	NA	K01278//dipeptidyl-peptidase 4 [EC:3.4.14.5]	XP_021008644.1//dipeptidyl peptidase 4 [Mus caroli];BAE37187.1//unnamed protein product [Mus musculus]	1;3
11727	892	2.97	21.38	2.84773	8.62e-46	Up	2.13e-46	Ang	GO:0070062//extracellular exosome;GO:0005605//basal lamina;GO:0005634//nucleus;GO:0005615//extracellular space;GO:0031410//cytoplasmic vesicle;GO:0032311//angiogenin-PRI complex;GO:0043025//neuronal cell body;GO:0030426//growth cone;GO:0005730//nucleolus;GO:0005623//cell;GO:0005576//extracellular region	GO:0003723//RNA binding;GO:0003677//DNA binding;GO:0005102//receptor binding;GO:0042277//peptide binding;GO:0042803//protein homodimerization activity;GO:0003676//nucleic acid binding;GO:0003779//actin binding;GO:0005507//copper ion binding;GO:0008201//heparin binding;GO:0004540//ribonuclease activity;GO:0004519//endonuclease activity	GO:0061844//antimicrobial humoral immune response mediated by antimicrobial peptide;GO:0032148//activation of protein kinase B activity;GO:0016477//cell migration;GO:0032431//activation of phospholipase A2 activity;GO:0017148//negative regulation of translation;GO:0001938//positive regulation of endothelial cell proliferation;GO:0050830//defense response to Gram-positive bacterium;GO:0001878//res…	K16631//angiogenin [EC:3.1.27.-]	NP_031473.1//angiogenin precursor [Mus musculus]	3;2
99899	2916	0.37	2.66	2.84583	1.05e-20	Up	4.03e-21	Ifi44	NA	NA	NA	NA	XP_021052389.1//interferon-induced protein 44 [Mus pahari]	2
667977	1357	16.91	121.11	2.84037	0	Up	0	Gm8909	GO:0016021//integral component of membrane;GO:0005886//plasma membrane	GO:0042605//peptide antigen binding;GO:0005102//receptor binding	GO:0002474//antigen processing and presentation of peptide antigen via MHC class I	K06751//major histocompatibility complex, class I	XP_006524867.1//PREDICTED: uncharacterized protein LOC667977 isoform X4 [Mus musculus];XP_006524865.1//PREDICTED: uncharacterized protein LOC667977 isoform X1 [Mus musculus]	2
626708	387	5.87	41.99	2.83861	7.31e-35	Up	2.14e-35	Defa26	GO:0005615//extracellular space	NA	GO:0042493//response to drug;GO:0050829//defense response to Gram-negative bacterium;GO:0071222//cellular response to lipopolysaccharide;GO:0050830//defense response to Gram-positive bacterium;GO:0042742//defense response to bacterium	K05230//defensin, alpha	NP_001073402.1//alpha-defensin 26 precursor [Mus musculus]	2
12516	1052	5.09	36.06	2.82466	1.18e-91	Up	1.76e-92	Cd7	GO:0070062//extracellular exosome;GO:0016021//integral component of membrane	NA	GO:0048873//homeostasis of number of cells within a tissue;GO:0002250//adaptive immune response	K06457//T-cell surface glycoprotein CD7	NP_033984.1//T-cell antigen CD7 precursor [Mus musculus]	2
12502	1023	2.5	17.69	2.82293	2.79e-44	Up	7.05e-45	Cd3g	GO:0042105//alpha-beta T cell receptor complex;GO:0016021//integral component of membrane	GO:0004888//transmembrane signaling receptor activity;GO:0046982//protein heterodimerization activity;GO:0042803//protein homodimerization activity	GO:0070228//regulation of lymphocyte apoptotic process;GO:0007163//establishment or maintenance of cell polarity;GO:0051260//protein homooligomerization;GO:0007166//cell surface receptor signaling pathway;GO:0015031//protein transport;GO:0002250//adaptive immune response	K06452//T-cell surface glycoprotein CD3 gamma chain	NP_033980.1//T-cell surface glycoprotein CD3 gamma chain precursor [Mus musculus]	2
30942	4180	13.03	92.13	2.82183	0	Up	0	Hnf4g	GO:0005634//nucleus;GO:0005667//transcription factor complex;GO:0005829//cytosol	GO:0003707//steroid hormone receptor activity;GO:0000978//RNA polymerase II proximal promoter sequence-specific DNA binding;GO:0008270//zinc ion binding;GO:0043565//sequence-specific DNA binding;GO:0004879//nuclear receptor activity	GO:0045944//positive regulation of transcription from RNA polymerase II promoter;GO:0031018//endocrine pancreas development;GO:0006351//transcription, DNA-templated;GO:0045893//positive regulation of transcription, DNA-templated	K08037//hepatocyte nuclear factor 4-gamma	NP_038948.1//hepatocyte nuclear factor 4-gamma [Mus musculus];XP_006530135.1//PREDICTED: hepatocyte nuclear factor 4-gamma isoform X1 [Mus musculus]	2
72269	833	35.46	249.3	2.81362	0	Up	0	Cda	GO:0005829//cytosol	GO:0042802//identical protein binding;GO:0004126//cytidine deaminase activity;GO:0008270//zinc ion binding;GO:0042803//protein homodimerization activity;GO:0001882//nucleoside binding	GO:0030308//negative regulation of cell growth;GO:0071217//cellular response to external biotic stimulus;GO:0051289//protein homotetramerization;GO:0009972//cytidine deamination;GO:0046898//response to cycloheximide;GO:0045980//negative regulation of nucleotide metabolic process	K01489//cytidine deaminase [EC:3.5.4.5]	NP_082452.1//cytidine deaminase [Mus musculus]	1
68371	1956	0.31	2.17	2.80735	5.29e-12	Up	2.55e-12	Pbld1	GO:0070062//extracellular exosome;GO:0005737//cytoplasm	GO:0016853//isomerase activity;GO:0042802//identical protein binding	GO:0010719//negative regulation of epithelial to mesenchymal transition;GO:0010633//negative regulation of epithelial cell migration;GO:0060392//negative regulation of SMAD protein import into nucleus;GO:0009058//biosynthetic process;GO:0030512//negative regulation of transforming growth factor beta receptor signaling pathway;GO:0050680//negative regulation of epithelial cell proliferation;GO:006…	NA	XP_006514094.1//PREDICTED: phenazine biosynthesis-like domain-containing protein 1 isoform X3 [Mus musculus]	2
100504474	674	4.79	33.17	2.79178	1.17e-51	Up	2.67e-52	Smlr1	GO:0016021//integral component of membrane	NA	NA	NA	EDL04801.1//mCG9009, isoform CRA_b [Mus musculus]	1
19012	1627	12.29	84.94	2.78896	0	Up	0	Plpp1	GO:0016020//membrane;GO:0070062//extracellular exosome;GO:0005887//integral component of plasma membrane;GO:0005886//plasma membrane	GO:0042577//lipid phosphatase activity;GO:0008195//phosphatidate phosphatase activity	GO:0006670//sphingosine metabolic process;GO:0007165//signal transduction;GO:0046839//phospholipid dephosphorylation;GO:0006644//phospholipid metabolic process;GO:0006470//protein dephosphorylation;GO:0006651//diacylglycerol biosynthetic process;GO:0006672//ceramide metabolic process	K01080//phosphatidate phosphatase [EC:3.1.3.4]	EDL18406.1//phosphatidic acid phosphatase 2a, isoform CRA_b, partial [Mus musculus]	3;2
84544	2203	0.44	3.04	2.7885	1.36e-17	Up	5.66e-18	Cd96	GO:0016021//integral component of membrane;GO:0005737//cytoplasm;GO:0005912//adherens junction	NA	GO:0007160//cell-matrix adhesion;GO:0002728//negative regulation of natural killer cell cytokine production;GO:0032496//response to lipopolysaccharide;GO:0032689//negative regulation of interferon-gamma production;GO:0002534//cytokine production involved in inflammatory response	K06517//CD96 antigen	NP_115854.2//T-cell surface protein tactile precursor [Mus musculus]	2
66901	3409	1.84	12.71	2.78819	2.51e-108	Up	3.3e-109	Proz	GO:0070062//extracellular exosome;GO:0005615//extracellular space;GO:0005576//extracellular region	GO:0004252//serine-type endopeptidase activity;GO:0005509//calcium ion binding	GO:0030195//negative regulation of blood coagulation;GO:0007596//blood coagulation	K01321//coagulation factor IX (Christmas factor) [EC:3.4.21.22];K01314//coagulation factor X [EC:3.4.21.6];K01320//coagulation factor VII [EC:3.4.21.21]	NP_080110.1//vitamin K-dependent protein Z precursor [Mus musculus];AAH24104.1//Proz protein [Mus musculus];XP_006508919.1//PREDICTED: vitamin K-dependent protein Z isoform X1 [Mus musculus]	1;4
81013	2685	0.09	0.62	2.78427	3.37e-05	Up	2.1e-05	Vmn1r65	GO:0016021//integral component of membrane;GO:0005886//plasma membrane	GO:0016503//pheromone receptor activity	GO:0007606//sensory perception of chemical stimulus;GO:0019236//response to pheromone	K04614//vomeronasal1 receptor	NP_109663.1//vomeronasal 1 receptor, D6 [Mus musculus]	2
14079	977	739.63	5083.72	2.78101	0	Up	0	Fabp2	GO:0045179//apical cortex;GO:0005622//intracellular;GO:0005886//plasma membrane;GO:0005902//microvillus;GO:0005737//cytoplasm	GO:0036041//long-chain fatty acid binding;GO:0005504//fatty acid binding;GO:0005324//long-chain fatty acid transporter activity;GO:0005215//transporter activity	GO:0015909//long-chain fatty acid transport;GO:0015908//fatty acid transport;GO:0006631//fatty acid metabolic process;GO:0050892//intestinal absorption	K08751//fatty acid-binding protein 2, intestinal	NP_032006.1//fatty acid-binding protein, intestinal [Mus musculus]	3
547253	7251	5.1	35.02	2.77961	0	Up	0	Parp14	GO:0016020//membrane;GO:0005634//nucleus;GO:0005829//cytosol;GO:0005737//cytoplasm	GO:0003723//RNA binding;GO:0070403//NAD+ binding;GO:0003950//NAD+ ADP-ribosyltransferase activity;GO:0019899//enzyme binding	GO:0006355//regulation of transcription, DNA-templated;GO:0060336//negative regulation of interferon-gamma-mediated signaling pathway;GO:0006351//transcription, DNA-templated;GO:0070212//protein poly-ADP-ribosylation;GO:0010629//negative regulation of gene expression;GO:0042532//negative regulation of tyrosine phosphorylation of STAT protein;GO:0042531//positive regulation of tyrosine phosphoryla…	K15261//poly [ADP-ribose] polymerase 10/14/15 [EC:2.4.2.30]	NP_001034619.2//poly [ADP-ribose] polymerase 14 [Mus musculus]	3
67307	2211	7.09	48.4	2.77115	9.11e-261	Up	5.13e-262	Pbld2	NA	GO:0016853//isomerase activity	GO:0009058//biosynthetic process	NA	XP_021061271.1//phenazine biosynthesis-like domain-containing protein [Mus pahari]	2
72472	5308	8.78	59.92	2.77074	0	Up	0	Slc16a10	GO:0016323//basolateral plasma membrane;GO:0005887//integral component of plasma membrane;GO:0016021//integral component of membrane	GO:0015349//thyroid hormone transmembrane transporter activity;GO:0008028//monocarboxylic acid transmembrane transporter activity;GO:0015173//aromatic amino acid transmembrane transporter activity	NA	K08187//MFS transporter, MCP family, solute carrier family 16 (monocarboxylic acid transporters), member 10	EDL04943.1//solute carrier family 16 (monocarboxylic acid transporters), member 10, isoform CRA_b, partial [Mus musculus];XP_008585139.1//PREDICTED: monocarboxylate transporter 10 [Galeopterus variegatus]	4;1
106861	1903	5.89	40.19	2.7705	6.11e-186	Up	4.9e-187	Abhd3	NA	NA	NA	K13696//abhydrolase domain-containing protein 1/3	EDL22991.1//abhydrolase domain containing 3, partial [Mus musculus]	1
384071	2683	2.02	13.78	2.77015	2.12e-91	Up	3.18e-92	Slc25a34	GO:0005743//mitochondrial inner membrane;GO:0016021//integral component of membrane;GO:0005739//mitochondrion	GO:0022857//transmembrane transporter activity	GO:0006839//mitochondrial transport	K15117//solute carrier family 25, member 34/35	XP_021014978.1//solute carrier family 25 member 34 [Mus caroli]	1
69994	2154	1.17	7.98	2.76988	6.54e-43	Up	1.7e-43	Rsc1a1	GO:0016020//membrane;GO:0005654//nucleoplasm;GO:0005903//brush border;GO:0005794//Golgi apparatus;GO:0030054//cell junction;GO:0005886//plasma membrane	GO:0043130//ubiquitin binding;GO:0042802//identical protein binding;GO:0008200//ion channel inhibitor activity	GO:0051051//negative regulation of transport;GO:0006508//proteolysis;GO:0006355//regulation of transcription, DNA-templated;GO:0006351//transcription, DNA-templated;GO:0050892//intestinal absorption	K11885//DNA damage-inducible protein 1	NP_076033.4//regulatory solute carrier protein family 1 member 1 [Mus musculus]	5
217845	1093	95.04	647.81	2.76896	0	Up	0	Ifi27l2b	GO:0016021//integral component of membrane	NA	NA	K16530//A-kinase anchor protein 14	NP_663424.1//interferon alpha-inducible protein 27-like protein 2B precursor [Mus musculus];XP_006515821.1//PREDICTED: interferon alpha-inducible protein 27-like protein 2B isoform X1 [Mus musculus]	2
56336	4205	11.79	80.33	2.76838	0	Up	0	B4galt5	GO:0070062//extracellular exosome;GO:0032580//Golgi cisterna membrane;GO:0016021//integral component of membrane	GO:0046872//metal ion binding;GO:0016757//transferase activity, transferring glycosyl groups	GO:0006486//protein glycosylation;GO:0005975//carbohydrate metabolic process	K09905//beta-1,4-galactosyltransferase 5 [EC:2.4.1.-]	NP_062809.2//beta-1,4-galactosyltransferase 5 [Mus musculus]	2
104582	1072	0.18	1.22	2.76081	0.00038351	Up	0.00025216	Rprml	GO:0016021//integral component of membrane	NA	NA	K10128//reprimo, TP53-dependent G2 arrest mediator candidate	XP_021784073.1//reprimo-like protein [Papio anubis]	2
215113	6955	27.48	184.68	2.74857	0	Up	0	Slc43a2	GO:0005887//integral component of plasma membrane;GO:0005886//plasma membrane	GO:0015175//neutral amino acid transmembrane transporter activity;GO:0015179//L-amino acid transmembrane transporter activity	GO:0015807//L-amino acid transport	K08229//MFS transporter, LAT3 family, solute carrier family 43, member 2	NP_775564.1//large neutral amino acids transporter small subunit 4 [Mus musculus]	1;2
13112	2053	17.5	117.58	2.74822	0	Up	0	Cyp3a11	GO:0031090//organelle membrane;GO:0016021//integral component of membrane;GO:0005789//endoplasmic reticulum membrane	GO:0020037//heme binding;GO:0005506//iron ion binding;GO:0070330//aromatase activity;GO:0016712//oxidoreductase activity, acting on paired donors, with incorporation or reduction of molecular oxygen, reduced flavin or flavoprotein as one donor, and incorporation of one atom of oxygen;GO:0101020//estrogen 16-alpha-hydroxylase activity;GO:0016491//oxidoreductase activity	GO:0010468//regulation of gene expression	K07424//cytochrome P450 family 3 subfamily A [EC:1.14.14.1]	XP_021010260.1//cytochrome P450 3A11 [Mus caroli]	3
18416	2319	6.23	41.71	2.74309	5.84e-234	Up	3.65e-235	Otc	GO:0005759//mitochondrial matrix;GO:0005743//mitochondrial inner membrane;GO:0005739//mitochondrion	GO:0042301//phosphate ion binding;GO:0016597//amino acid binding;GO:0004585//ornithine carbamoyltransferase activity;GO:0005543//phospholipid binding	GO:0042493//response to drug;GO:0097272//ammonia homeostasis;GO:0001889//liver development;GO:0032868//response to insulin;GO:0019240//citrulline biosynthetic process;GO:0010043//response to zinc ion;GO:0006593//ornithine catabolic process;GO:0007494//midgut development;GO:0055081//anion homeostasis;GO:0042450//arginine biosynthetic process via ornithine;GO:0070781//response to biotin;GO:0000050/…	K00611//ornithine carbamoyltransferase [EC:2.1.3.3]	EDL35678.1//ornithine transcarbamylase, isoform CRA_f, partial [Mus musculus]	4
16145	2064	4.94	32.89	2.73507	1.7e-163	Up	1.53e-164	Igtp	GO:0005829//cytosol;GO:0005789//endoplasmic reticulum membrane	GO:0005525//GTP binding;GO:0003924//GTPase activity	GO:0035458//cellular response to interferon-beta;GO:0006952//defense response	K14139//immunity-related GTPase family M protein [EC:3.6.5.-];K14140//interferon gamma induced GTPase	NP_061208.3//interferon gamma induced GTPase [Mus musculus]	4
23960	2008	2.13	14.16	2.7329	7.59e-69	Up	1.4e-69	Oas1g	GO:0005634//nucleus;GO:0005783//endoplasmic reticulum;GO:0005829//cytosol;GO:0005739//mitochondrion;GO:0005737//cytoplasm	GO:0005524//ATP binding;GO:0008270//zinc ion binding;GO:0001730//2'-5'-oligoadenylate synthetase activity;GO:0003725//double-stranded RNA binding	GO:0048525//negative regulation of viral process;GO:0006955//immune response;GO:0006164//purine nucleotide biosynthetic process;GO:0051607//defense response to virus;GO:0009615//response to virus;GO:0045087//innate immune response	K14216//2'-5'-oligoadenylate synthetase [EC:2.7.7.84]	XP_006530393.1//PREDICTED: 2'-5'-oligoadenylate synthase 1A isoform X1 [Mus musculus];NP_035982.2//2'-5' oligoadenylate synthetase 1G [Mus musculus];AAH43339.1//Oas1g protein [Mus musculus]	3
13350	1952	82.68	549.16	2.73162	0	Up	0	Dgat1	GO:0016020//membrane;GO:0043231//intracellular membrane-bounded organelle;GO:0016021//integral component of membrane;GO:0005789//endoplasmic reticulum membrane;GO:0005886//plasma membrane	GO:0016746//transferase activity, transferring acyl groups;GO:0003846//2-acylglycerol O-acyltransferase activity;GO:0004144//diacylglycerol O-acyltransferase activity;GO:0005504//fatty acid binding;GO:0019992//diacylglycerol binding;GO:0050252//retinol O-fatty-acyltransferase activity	GO:0010867//positive regulation of triglyceride biosynthetic process;GO:0046486//glycerolipid metabolic process;GO:1903998//regulation of eating behavior;GO:0046321//positive regulation of fatty acid oxidation;GO:0030073//insulin secretion;GO:1904729//regulation of intestinal lipid absorption;GO:1902224//ketone body metabolic process;GO:0055089//fatty acid homeostasis;GO:0019915//lipid storage;GO…	K11155//diacylglycerol O-acyltransferase 1 [EC:2.3.1.20 2.3.1.75 2.3.1.76]	EDL29575.1//diacylglycerol O-acyltransferase 1, isoform CRA_a, partial [Mus musculus]	3
238463	3122	5	32.96	2.72072	1.52e-248	Up	8.93e-250	Tubal3	GO:0005874//microtubule;GO:0005737//cytoplasm	GO:0005200//structural constituent of cytoskeleton;GO:0005525//GTP binding;GO:0003924//GTPase activity	GO:0007017//microtubule-based process	K07374//tubulin alpha	XP_015863968.1//PREDICTED: tubulin alpha chain-like 3 [Peromyscus maniculatus bairdii];XP_015813477.1//PREDICTED: tubulin alpha-4A chain [Nothobranchius furzeri];NP_001029051.2//tubulin alpha chain-like 3 [Mus musculus]	3
12647	2810	0.09	0.59	2.71272	3.37e-05	Up	2.1e-05	Chat	NA	GO:0016746//transferase activity, transferring acyl groups	NA	K00623//choline O-acetyltransferase [EC:2.3.1.6]	NP_034021.1//choline O-acetyltransferase [Mus musculus]	2
65079	1890	1.1	7.21	2.7125	2.21e-33	Up	6.65e-34	Rtn4r	GO:0070062//extracellular exosome;GO:0005783//endoplasmic reticulum;GO:0044295//axonal growth cone;GO:0031362//anchored component of external side of plasma membrane;GO:0005737//cytoplasm;GO:0043204//perikaryon;GO:0043025//neuronal cell body;GO:0043005//neuron projection;GO:0043198//dendritic shaft;GO:0009986//cell surface;GO:0030426//growth cone;GO:0045121//membrane raft;GO:0005887//integral com…	GO:0038131//neuregulin receptor activity;GO:1905576//ganglioside GT1b binding;GO:1905573//ganglioside GM1 binding;GO:0004860//protein kinase inhibitor activity;GO:0035374//chondroitin sulfate binding;GO:0008201//heparin binding	GO:0048681//negative regulation of axon regeneration;GO:0046426//negative regulation of JAK-STAT cascade;GO:0043547//positive regulation of GTPase activity;GO:0007166//cell surface receptor signaling pathway;GO:0007409//axonogenesis;GO:0023041//neuronal signal transduction;GO:0006469//negative regulation of protein kinase activity;GO:0035025//positive regulation of Rho protein signal transduction…	K16659//reticulon-4 receptor	NP_075358.1//reticulon-4 receptor precursor [Mus musculus]	2
20304	579	17.51	114.66	2.71111	2.52e-143	Up	2.6e-144	Ccl5	NA	NA	NA	K12499//C-C motif chemokine 5	AAA40029.1//rantes [Mus musculus]	3
64385	2150	146.89	954.14	2.69946	0	Up	0	Cyp4f14	NA	GO:0016705//oxidoreductase activity, acting on paired donors, with incorporation or reduction of molecular oxygen;GO:0020037//heme binding;GO:0005506//iron ion binding;GO:0004497//monooxygenase activity	NA	K17726//leukotriene-B4 20-monooxygenase / phylloquinone omega-hydroxylase [EC:1.14.13.30 1.14.13.194];K00490//cytochrome P450 family 4 subfamily F [EC:1.14.14.1]	NP_062569.2//cytochrome P450 4F1 [Rattus norvegicus]	1;2
17161	4161	23.73	153.62	2.69458	0	Up	0	Maoa	NA	NA	NA	K00274//monoamine oxidase [EC:1.4.3.4]	XP_006976937.2//PREDICTED: amine oxidase [flavin-containing] A [Peromyscus maniculatus bairdii]	3
12010	858	495.14	3194.98	2.6899	0	Up	0	B2m	NA	NA	NA	K08055//beta-2-microglobulin	AAA39671.1//B(2)-microglobulin [Mus musculus domesticus]	3
21354	2948	9.16	58.96	2.68632	0	Up	0	Tap1	GO:0005815//microtubule organizing center;GO:0042825//TAP complex;GO:0005739//mitochondrion	GO:0042287//MHC protein binding;GO:0043531//ADP binding;GO:0015440//peptide-transporting ATPase activity;GO:0005524//ATP binding;GO:0046979//TAP2 binding;GO:0023029//MHC class Ib protein binding;GO:0042288//MHC class I protein binding	GO:0046967//cytosol to ER transport;GO:0006952//defense response;GO:0019885//antigen processing and presentation of endogenous peptide antigen via MHC class I	K05653//ATP-binding cassette, subfamily B (MDR/TAP), member 2	NP_001155202.1//antigen peptide transporter 1 isoform 2 [Mus musculus];CAA40742.1//mtp1, partial [Rattus norvegicus]	1;2
13011	986	0.59	3.79	2.68341	1.34e-09	Up	6.94e-10	Cst7	GO:0005615//extracellular space	GO:0002020//protease binding;GO:0004869//cysteine-type endopeptidase inhibitor activity	GO:2000117//negative regulation of cysteine-type endopeptidase activity	K13903//cystatin-F	BAA34940.1//murine CMAP [Mus musculus]	3
12265	5191	1.42	9.06	2.67362	2.84e-113	Up	3.59e-114	Ciita	GO:0016605//PML body;GO:0009986//cell surface	GO:0016746//transferase activity, transferring acyl groups;GO:0005524//ATP binding;GO:0016301//kinase activity;GO:0044212//transcription regulatory region DNA binding;GO:0008022//protein C-terminus binding;GO:0005525//GTP binding;GO:0033613//activating transcription factor binding;GO:0032403//protein complex binding	GO:0045892//negative regulation of transcription, DNA-templated;GO:0071257//cellular response to electrical stimulus;GO:0006355//regulation of transcription, DNA-templated;GO:0071360//cellular response to exogenous dsRNA;GO:0006351//transcription, DNA-templated;GO:0045345//positive regulation of MHC class I biosynthetic process;GO:0045893//positive regulation of transcription, DNA-templated;GO:00…	K08060//class II, major histocompatibility complex, transactivator	XP_008828152.1//PREDICTED: MHC class II transactivator [Nannospalax galili];NP_001289547.1//MHC class II transactivator isoform 4 [Mus musculus]	4;1;2
56643	3123	41.15	261.14	2.66586	0	Up	0	Slc15a1	GO:0005903//brush border;GO:0016021//integral component of membrane	GO:0005427//proton-dependent oligopeptide secondary active transmembrane transporter activity;GO:0015293//symporter activity	GO:0006857//oligopeptide transport;GO:0015031//protein transport	K14206//solute carrier family 15 (oligopeptide transporter), member 1	NP_444309.2//solute carrier family 15 member 1 [Mus musculus]	2
17921	7261	1.55	9.83	2.66492	4.49e-172	Up	3.84e-173	Myo7a	GO:0005765//lysosomal membrane;GO:0001917//photoreceptor inner segment;GO:0005938//cell cortex;GO:0016324//apical plasma membrane;GO:0032391//photoreceptor connecting cilium;GO:1990435//upper tip-link density;GO:0042470//melanosome;GO:0001750//photoreceptor outer segment;GO:0005902//microvillus;GO:0005737//cytoplasm;GO:0016459//myosin complex;GO:0005829//cytosol;GO:0032420//stereocilium;GO:003147…	GO:0051015//actin filament binding;GO:0005524//ATP binding;GO:0003774//motor activity;GO:0047485//protein N-terminus binding;GO:0042803//protein homodimerization activity;GO:0043531//ADP binding;GO:0019904//protein domain specific binding;GO:0000146//microfilament motor activity;GO:0005516//calmodulin binding;GO:0030898//actin-dependent ATPase activity;GO:0030507//spectrin binding	GO:0030048//actin filament-based movement;GO:0060088//auditory receptor cell stereocilium organization;GO:0007600//sensory perception;GO:0060113//inner ear receptor cell differentiation;GO:0007601//visual perception;GO:0042490//mechanoreceptor differentiation;GO:0001845//phagolysosome assembly;GO:0042472//inner ear morphogenesis;GO:0050953//sensory perception of light stimulus;GO:0048839//inner e…	K10359//myosin VIIa	NP_001243011.1//unconventional myosin-VIIa isoform 3 [Mus musculus];XP_006507490.1//PREDICTED: unconventional myosin-VIIa isoform X5 [Mus musculus];NP_001243010.1//unconventional myosin-VIIa isoform 1 [Mus musculus]	1;2
109254	2475	7.43	46.85	2.65661	4.36e-272	Up	2.32e-273	Adtrp	GO:0012505//endomembrane system;GO:0016021//integral component of membrane;GO:0005886//plasma membrane	NA	NA	NA	NP_780626.1//androgen-dependent TFPI-regulating protein isoform 1 [Mus musculus];XP_006516898.1//PREDICTED: androgen-dependent TFPI-regulating protein isoform X1 [Mus musculus]	1;4
631323	2702	0.58	3.64	2.64981	3.64e-24	Up	1.31e-24	Gm12250	GO:0016020//membrane	GO:0005525//GTP binding	NA	K17072//interferon gamma inducible protein 47	XP_021069726.1//T-cell-specific guanine nucleotide triphosphate-binding protein 1-like [Mus pahari]	1
433247	1778	3.77	23.66	2.64981	1.06e-97	Up	1.51e-98	Cyp2c68	NA	GO:0008395//steroid hydroxylase activity;GO:0020037//heme binding;GO:0005506//iron ion binding;GO:0008392//arachidonic acid epoxygenase activity	GO:0019373//epoxygenase P450 pathway	K07413//cytochrome P450 family 2 subfamily C [EC:1.14.14.1]	NP_001019890.1//cytochrome P450, family 2, subfamily c, polypeptide 67 precursor [Mus musculus]	2
67131	2081	17.19	107.7	2.64738	0	Up	0	Acbd4	GO:0016021//integral component of membrane	GO:0000062//fatty-acyl-CoA binding	NA	K13239//peroxisomal 3,2-trans-enoyl-CoA isomerase [EC:5.3.3.8];K15189//protein HEXIM1/2;K08762//diazepam-binding inhibitor (GABA receptor modulator, acyl-CoA-binding protein)	EDL34171.1//acyl-Coenzyme A binding domain containing 4, isoform CRA_b, partial [Mus musculus];BAC25208.1//unnamed protein product [Mus musculus]	2
226564	1787	4.54	28.3	2.64004	9.29e-117	Up	1.15e-117	Fmo4	GO:0031090//organelle membrane;GO:0016021//integral component of membrane;GO:0005789//endoplasmic reticulum membrane	GO:0050661//NADP binding;GO:0004499//N,N-dimethylaniline monooxygenase activity;GO:0050660//flavin adenine dinucleotide binding;GO:0004497//monooxygenase activity	GO:0042737//drug catabolic process;GO:0055114//oxidation-reduction process	K00485//dimethylaniline monooxygenase (N-oxide forming) [EC:1.14.13.8]	XP_006496836.1//PREDICTED: dimethylaniline monooxygenase [N-oxide-forming] 4 isoform X1 [Mus musculus]	1
242608	3175	3.79	23.58	2.63729	5.73e-175	Up	4.84e-176	Podn	GO:0005615//extracellular space;GO:0005737//cytoplasm;GO:0005578//proteinaceous extracellular matrix	GO:0004860//protein kinase inhibitor activity;GO:0005518//collagen binding	GO:0006469//negative regulation of protein kinase activity;GO:0046426//negative regulation of JAK-STAT cascade;GO:0030336//negative regulation of cell migration;GO:0019221//cytokine-mediated signaling pathway;GO:0008285//negative regulation of cell proliferation	K08119//extracellular matrix protein 2;K08123//keratocan	NP_766462.2//podocan precursor [Mus musculus]	1;3
14939	1528	5.8	36.05	2.63587	6.59e-126	Up	7.63e-127	Gzmb	GO:0030141//secretory granule;GO:0005829//cytosol;GO:0044194//cytolytic granule;GO:0005737//cytoplasm	GO:0004252//serine-type endopeptidase activity;GO:0008236//serine-type peptidase activity	GO:0001913//T cell mediated cytotoxicity;GO:0019835//cytolysis;GO:0007219//Notch signaling pathway;GO:0008626//granzyme-mediated apoptotic signaling pathway	K01353//granzyme B [EC:3.4.21.79]	NP_038570.1//granzyme B(G,H) preproprotein [Mus musculus]	3
12526	1416	0.35	2.17	2.63227	4.77e-08	Up	2.62e-08	Cd8b1	GO:0009986//cell surface;GO:0009897//external side of plasma membrane;GO:0016021//integral component of membrane	NA	GO:0002250//adaptive immune response	K06459//T-cell surface glycoprotein CD8 beta chain	NP_033988.1//T-cell surface glycoprotein CD8 beta chain precursor [Mus musculus]	2
16912	806	14.81	91.72	2.63066	1.66e-160	Up	1.52e-161	Psmb9	GO:0070062//extracellular exosome;GO:0005634//nucleus;GO:0005829//cytosol;GO:0019774//proteasome core complex, beta-subunit complex;GO:1990111//spermatoproteasome complex;GO:0005839//proteasome core complex	GO:0004298//threonine-type endopeptidase activity	GO:0019882//antigen processing and presentation;GO:0051603//proteolysis involved in cellular protein catabolic process;GO:2000116//regulation of cysteine-type endopeptidase activity	K02741//20S proteasome subunit beta 9 [EC:3.4.25.1]	NP_038613.1//proteasome subunit beta type-9 [Mus musculus]	2
243277	5112	2.19	13.53	2.62716	5.32e-163	Up	4.8e-164	Adgrd1	GO:0005622//intracellular;GO:0016021//integral component of membrane;GO:0005886//plasma membrane	GO:0004930//G-protein coupled receptor activity	GO:0007186//G-protein coupled receptor signaling pathway;GO:0007166//cell surface receptor signaling pathway	K08465//G protein-coupled receptor 133	NP_001074811.1//adhesion G-protein coupled receptor D1 isoform 3 precursor [Mus musculus];NP_001334415.1//adhesion G-protein coupled receptor D1 isoform 2 precursor [Mus musculus]	1
67389	1339	8.59	52.74	2.61817	1.16e-158	Up	1.07e-159	C1qtnf12	GO:0005615//extracellular space;GO:0005576//extracellular region	GO:0005179//hormone activity	GO:0051897//positive regulation of protein kinase B signaling;GO:0035774//positive regulation of insulin secretion involved in cellular response to glucose stimulus;GO:0046628//positive regulation of insulin receptor signaling pathway;GO:0050728//negative regulation of inflammatory response;GO:0045721//negative regulation of gluconeogenesis;GO:0046326//positive regulation of glucose import;GO:001…	K21410//adipolin	NP_080401.1//adipolin precursor [Mus musculus]	3
22035	4944	2.26	13.87	2.61757	6.01e-161	Up	5.5e-162	Tnfsf10	GO:0070062//extracellular exosome;GO:0016021//integral component of membrane	GO:0005164//tumor necrosis factor receptor binding;GO:0005125//cytokine activity;GO:0042802//identical protein binding;GO:0008270//zinc ion binding;GO:0032813//tumor necrosis factor receptor superfamily binding	GO:0043280//positive regulation of cysteine-type endopeptidase activity involved in apoptotic process;GO:0032868//response to insulin;GO:0008584//male gonad development;GO:0006915//apoptotic process;GO:0043123//positive regulation of I-kappaB kinase/NF-kappaB signaling;GO:0043065//positive regulation of apoptotic process;GO:0006955//immune response;GO:0090200//positive regulation of release of cy…	K04721//tumor necrosis factor ligand superfamily member 10	NP_033451.1//tumor necrosis factor ligand superfamily member 10 [Mus musculus]	2
632778	910	12.65	77.56	2.61618	4.29e-154	Up	4.07e-155	Erich4	NA	NA	NA	NA	ACV81747.1//kidney specific expressed protein 1 [Mus musculus]	3
22238	1901	0.29	1.77	2.60962	1.46e-08	Up	7.85e-09	Ugt2b5	GO:0043231//intracellular membrane-bounded organelle;GO:0005783//endoplasmic reticulum;GO:0031090//organelle membrane;GO:0005743//mitochondrial inner membrane;GO:0016021//integral component of membrane;GO:0005789//endoplasmic reticulum membrane	GO:0015020//glucuronosyltransferase activity	GO:0071361//cellular response to ethanol;GO:0008152//metabolic process;GO:0071394//cellular response to testosterone stimulus;GO:0071378//cellular response to growth hormone stimulus;GO:0071385//cellular response to glucocorticoid stimulus;GO:0032496//response to lipopolysaccharide	K00699//glucuronosyltransferase [EC:2.4.1.17]	NP_598655.1//UDP glucuronosyltransferase 2 family, polypeptide B38 precursor [Mus musculus]	3
13487	2911	10.98	66.83	2.60562	0	Up	0	Slc26a3	GO:0016020//membrane;GO:0005887//integral component of plasma membrane;GO:0016324//apical plasma membrane;GO:0031526//brush border membrane;GO:0097225//sperm midpiece	GO:0015108//chloride transmembrane transporter activity;GO:0019531//oxalate transmembrane transporter activity;GO:0015301//anion:anion antiporter activity;GO:0015116//sulfate transmembrane transporter activity;GO:0005254//chloride channel activity;GO:0008271//secondary active sulfate transmembrane transporter activity;GO:0015106//bicarbonate transmembrane transporter activity	GO:0051454//intracellular pH elevation;GO:0051453//regulation of intracellular pH;GO:0071320//cellular response to cAMP;GO:0060081//membrane hyperpolarization;GO:0015701//bicarbonate transport;GO:0048240//sperm capacitation;GO:1902476//chloride transmembrane transport;GO:0042391//regulation of membrane potential	K14078//solute carrier family 26 (chloride anion exchanger), member 3	NP_067328.1//chloride anion exchanger [Mus musculus]	3
320609	5370	0.36	2.19	2.60486	9.75e-29	Up	3.18e-29	Strip2	GO:0005829//cytosol;GO:0005737//cytoplasm	NA	GO:0016477//cell migration;GO:0007010//cytoskeleton organization;GO:0008360//regulation of cell shape	NA	NP_796178.2//striatin-interacting proteins 2 isoform a [Mus musculus];NP_001032829.1//striatin-interacting proteins 2 isoform b [Mus musculus]	1;3
72287	1559	2.06	12.51	2.60237	9.57e-45	Up	2.39e-45	Plekhf1	GO:0005768//endosome;GO:0005634//nucleus;GO:0005739//mitochondrion;GO:0005764//lysosome;GO:0048471//perinuclear region of cytoplasm	GO:0046872//metal ion binding;GO:0070273//phosphatidylinositol-4-phosphate binding;GO:0032266//phosphatidylinositol-3-phosphate binding;GO:0010314//phosphatidylinositol-5-phosphate binding	GO:0016050//vesicle organization;GO:0072659//protein localization to plasma membrane;GO:2001244//positive regulation of intrinsic apoptotic signaling pathway;GO:0046902//regulation of mitochondrial membrane permeability;GO:0007032//endosome organization;GO:0010508//positive regulation of autophagy;GO:0006915//apoptotic process	K05724//FYVE, RhoGEF and PH domain containing 5/6	EDL02986.1//mCG3157, isoform CRA_a, partial [Mus musculus]	2
67715	1258	59.8	360.74	2.59274	0	Up	0	2010106E10Rik	GO:0016021//integral component of membrane	NA	NA	K05456//neuregulin 2;K08606//meprin B [EC:3.4.24.63]	NP_080609.2//uncharacterized protein LOC67715 isoform 2 precursor [Mus musculus];NP_001162062.1//uncharacterized protein LOC67715 isoform 1 precursor [Mus musculus]	4;1
394435	2293	0.32	1.92	2.58496	3.93e-11	Up	1.94e-11	Ugt1a6b	GO:0043231//intracellular membrane-bounded organelle;GO:0070062//extracellular exosome;GO:0005783//endoplasmic reticulum;GO:0005743//mitochondrial inner membrane;GO:0016021//integral component of membrane;GO:0005789//endoplasmic reticulum membrane	GO:0046982//protein heterodimerization activity;GO:0015020//glucuronosyltransferase activity;GO:0042803//protein homodimerization activity;GO:0019899//enzyme binding	GO:0052697//xenobiotic glucuronidation;GO:0019585//glucuronate metabolic process;GO:0052696//flavonoid glucuronidation	K00699//glucuronosyltransferase [EC:2.4.1.17]	NP_958812.3//UDP glucuronosyltransferase 1 family, polypeptide A6B precursor [Mus musculus]	3
75050	4462	0.21	1.26	2.58496	6.01e-14	Up	2.74e-14	Kif27	GO:0070062//extracellular exosome;GO:0005929//cilium;GO:0005874//microtubule;GO:0005737//cytoplasm;GO:0005871//kinesin complex	GO:0005524//ATP binding;GO:0008017//microtubule binding;GO:0008574//ATP-dependent microtubule motor activity, plus-end-directed	GO:0007018//microtubule-based movement;GO:0060271//cilium assembly;GO:0021591//ventricular system development;GO:0003351//epithelial cilium movement	K10395//kinesin family member 4/21/27	XP_021036079.1//kinesin-like protein KIF27 [Mus caroli]	3
26569	4008	97.92	587.28	2.58437	0	Up	0	Slc27a4	GO:0016020//membrane;GO:0005783//endoplasmic reticulum;GO:0031526//brush border membrane;GO:0016021//integral component of membrane;GO:0005789//endoplasmic reticulum membrane;GO:0005886//plasma membrane;GO:0005902//microvillus	GO:0000166//nucleotide binding;GO:0004467//long-chain fatty acid-CoA ligase activity;GO:0031957//very long-chain fatty acid-CoA ligase activity	GO:0015909//long-chain fatty acid transport;GO:0000038//very long-chain fatty acid metabolic process;GO:0015908//fatty acid transport;GO:0043588//skin development;GO:0001579//medium-chain fatty acid transport;GO:0001676//long-chain fatty acid metabolic process;GO:0006631//fatty acid metabolic process;GO:0042760//very long-chain fatty acid catabolic process;GO:0007584//response to nutrient;GO:0044…	K08745//solute carrier family 27 (fatty acid transporter), member 1/4 [EC:6.2.1.-]	NP_036119.1//long-chain fatty acid transport protein 4 [Mus musculus]	4
73720	3951	4.06	24.35	2.58437	1.42e-220	Up	9.42e-222	Cst6	GO:0070062//extracellular exosome;GO:0005615//extracellular space;GO:0001533//cornified envelope	GO:0002020//protease binding;GO:0004869//cysteine-type endopeptidase inhibitor activity	GO:2000117//negative regulation of cysteine-type endopeptidase activity;GO:0008544//epidermis development	K13902//cystatin-M	NP_082899.1//cystatin-M precursor [Mus musculus]	5
20537	3933	110.44	661.5	2.58248	0	Up	0	Slc5a1	GO:0016021//integral component of membrane	GO:0005215//transporter activity	GO:0055085//transmembrane transport	K14158//solute carrier family 5 (sodium/glucose cotransporter), member 1	XP_006972960.1//PREDICTED: sodium/glucose cotransporter 1 [Peromyscus maniculatus bairdii]	4
67971	1040	3.25	19.41	2.57829	9.75e-45	Up	2.44e-45	Tppp3	NA	NA	NA	K16532//centrosomal protein CEP72;K20027//palmitoyltransferase ZDHHC1/11 [EC:2.3.1.225]	XP_007647364.2//PREDICTED: tubulin polymerization-promoting protein family member 3 isoform X1 [Cricetulus griseus]	3
12865	393	25.9	154.03	2.57219	3.65e-115	Up	4.57e-116	Cox7a1	GO:0016021//integral component of membrane;GO:0005739//mitochondrion;GO:0005746//mitochondrial respiratory chain	GO:0004129//cytochrome-c oxidase activity	NA	K02270//cytochrome c oxidase subunit 7a	NP_034074.1//cytochrome c oxidase subunit 7A1, mitochondrial precursor [Mus musculus]	3
237928	1910	9.37	55.29	2.5609	8.98e-235	Up	5.59e-236	Phospho1	GO:0065010//extracellular membrane-bounded organelle;GO:0005578//proteinaceous extracellular matrix	GO:0046872//metal ion binding;GO:0016462//pyrophosphatase activity;GO:0052732//phosphoethanolamine phosphatase activity;GO:0052731//phosphocholine phosphatase activity;GO:0016791//phosphatase activity	GO:0001958//endochondral ossification;GO:0035630//bone mineralization involved in bone maturation;GO:0030500//regulation of bone mineralization	K06124//phosphoethanolamine/phosphocholine phosphatase [EC:3.1.3.75]	XP_021086184.1//phosphoethanolamine/phosphocholine phosphatase isoform X1 [Mesocricetus auratus];XP_021032449.1//phosphoethanolamine/phosphocholine phosphatase isoform X2 [Mus caroli];XP_021032448.1//phosphoethanolamine/phosphocholine phosphatase isoform X1 [Mus caroli]	3
12351	1316	50.41	295.17	2.54976	0	Up	0	Car4	GO:0030658//transport vesicle membrane;GO:0016020//membrane;GO:0070062//extracellular exosome;GO:0030667//secretory granule membrane;GO:0031362//anchored component of external side of plasma membrane;GO:0016324//apical plasma membrane;GO:0005791//rough endoplasmic reticulum;GO:0031526//brush border membrane;GO:0005793//endoplasmic reticulum-Golgi intermediate compartment;GO:0005802//trans-Golgi n…	GO:0008270//zinc ion binding;GO:0004089//carbonate dehydratase activity	GO:0015701//bicarbonate transport;GO:0006885//regulation of pH;GO:0006730//one-carbon metabolic process;GO:0015670//carbon dioxide transport	K18246//carbonic anhydrase 4 [EC:4.2.1.1]	NP_031633.1//carbonic anhydrase 4 precursor [Mus musculus]	2
[truncated: 7,004 more rows]
