# Supplementary material for: Tissue-Specific Downregulation of Fatty Acid Synthase Suppresses Intestinal Adenoma Formation via Coordinated Reprograming of Transcriptome and Metabolism in the Mouse Model of Apc-Driven Colorectal Cancer
Source: Int J Mol Sci. 2022 Jun 10;23(12):6510. doi: 10.3390/ijms23126510 (PMC9245602; doi:10.3390/ijms23126510)
Supplement: Supplementary file 1 [file ijms-23-06510-s001.zip › ijms-1768628-supplementary-1/Supplementary/Table S1D.xlsx]

## Sheet: STable1D-1
Table S1D(1): Gene set enrichment analysis for Apc/Cre vs FASN+/D/Apc/Cre (negative)
Abbreviations: GS (gene set); ES (enrichment score); NES (normalized enrichment score); NOM (nominal p-value); FDR (false discovery rate); FWER (family-wise error rate)
	GS	GS DETAILS	SIZE	ES	NES	NOM p-val	FDR q-val	FWER p-val	RANK AT MAX	LEADING EDGE
	follow link to MSigDB
1	KEGG_RIBOSOME	Details ...	82	-0.72	-7.61	0	0	0	1530	tags=82%, list=10%, signal=90%
2	KEGG_PROTEASOME	Details ...	42	-0.41	-3.17	0	0	0	3976	tags=67%, list=26%, signal=90%
3	KEGG_SPLICEOSOME	Details ...	120	-0.17	-2.13	0.002	0.063	0.176	6772	tags=61%, list=44%, signal=108%
4	KEGG_TIGHT_JUNCTION	Details ...	117	-0.16	-1.95	0.008	0.144	0.446	6204	tags=56%, list=41%, signal=94%
5	KEGG_REGULATION_OF_ACTIN_CYTOSKELETON	Details ...	195	-0.11	-1.76	0.025	0.343	0.829	4570	tags=41%, list=30%, signal=57%
6	KEGG_NITROGEN_METABOLISM	Details ...	22	-0.31	-1.74	0.024	0.311	0.854	8418	tags=86%, list=55%, signal=192%
7	KEGG_LONG_TERM_DEPRESSION	Details ...	59	-0.19	-1.71	0.025	0.308	0.892	6960	tags=64%, list=46%, signal=118%
8	KEGG_GLYCOLYSIS_GLUCONEOGENESIS	Details ...	52	-0.2	-1.68	0.042	0.314	0.924	2532	tags=37%, list=17%, signal=44%
9	KEGG_PROPANOATE_METABOLISM	Details ...	29	-0.26	-1.64	0.033	0.34	0.958	7039	tags=72%, list=46%, signal=134%
10	KEGG_AMINO_SUGAR_AND_NUCLEOTIDE_SUGAR_METABOLISM	Details ...	44	-0.21	-1.63	0.027	0.32	0.963	2755	tags=39%, list=18%, signal=47%
11	KEGG_O_GLYCAN_BIOSYNTHESIS	Details ...	24	-0.27	-1.59	0.064	0.359	0.977	2840	tags=46%, list=19%, signal=56%
12	KEGG_GNRH_SIGNALING_PATHWAY	Details ...	88	-0.14	-1.57	0.054	0.349	0.979	5123	tags=48%, list=34%, signal=71%
13	KEGG_ALZHEIMERS_DISEASE	Details ...	144	-0.11	-1.57	0.058	0.325	0.981	2013	tags=24%, list=13%, signal=28%
14	KEGG_NEUROACTIVE_LIGAND_RECEPTOR_INTERACTION	Details ...	175	-0.1	-1.57	0.06	0.306	0.983	11143	tags=83%, list=73%, signal=303%
15	KEGG_RNA_POLYMERASE	Details ...	27	-0.25	-1.51	0.057	0.365	0.996	8694	tags=81%, list=57%, signal=189%
16	KEGG_ALLOGRAFT_REJECTION	Details ...	22	-0.26	-1.48	0.083	0.39	0.997	3633	tags=50%, list=24%, signal=66%
17	KEGG_PARKINSONS_DISEASE	Details ...	105	-0.12	-1.47	0.077	0.394	0.998	1943	tags=25%, list=13%, signal=28%
18	KEGG_FC_EPSILON_RI_SIGNALING_PATHWAY	Details ...	72	-0.14	-1.46	0.073	0.377	0.998	2683	tags=32%, list=18%, signal=39%
19	KEGG_ENDOCYTOSIS	Details ...	169	-0.09	-1.45	0.087	0.38	0.998	2635	tags=27%, list=17%, signal=32%
20	KEGG_LONG_TERM_POTENTIATION	Details ...	58	-0.16	-1.45	0.092	0.369	0.998	10232	tags=83%, list=67%, signal=250%
21	KEGG_METABOLISM_OF_XENOBIOTICS_BY_CYTOCHROME_P450		40	-0.19	-1.44	0.081	0.363	0.998	2017	tags=33%, list=13%, signal=37%
22	KEGG_OLFACTORY_TRANSDUCTION		38	-0.2	-1.43	0.1	0.356	0.998	8620	tags=76%, list=56%, signal=175%
23	KEGG_CYSTEINE_AND_METHIONINE_METABOLISM		29	-0.22	-1.41	0.112	0.367	1	5560	tags=59%, list=36%, signal=92%
24	KEGG_OTHER_GLYCAN_DEGRADATION		15	-0.3	-1.41	0.098	0.36	1	2570	tags=47%, list=17%, signal=56%
25	KEGG_ALANINE_ASPARTATE_AND_GLUTAMATE_METABOLISM		31	-0.21	-1.4	0.117	0.353	1	2641	tags=39%, list=17%, signal=47%
26	KEGG_AUTOIMMUNE_THYROID_DISEASE		23	-0.24	-1.38	0.144	0.367	1	3625	tags=48%, list=24%, signal=63%
27	KEGG_FATTY_ACID_METABOLISM		37	-0.19	-1.38	0.127	0.357	1	2459	tags=35%, list=16%, signal=42%
28	KEGG_ERBB_SIGNALING_PATHWAY		80	-0.13	-1.37	0.142	0.357	1	4092	tags=40%, list=27%, signal=54%
29	KEGG_THYROID_CANCER		27	-0.21	-1.32	0.126	0.421	1	4710	tags=52%, list=31%, signal=75%
30	KEGG_ARRHYTHMOGENIC_RIGHT_VENTRICULAR_CARDIOMYOPATHY_ARVC		66	-0.13	-1.26	0.183	0.505	1	5866	tags=52%, list=38%, signal=83%
31	KEGG_STEROID_HORMONE_BIOSYNTHESIS		29	-0.2	-1.26	0.166	0.491	1	3837	tags=45%, list=25%, signal=60%
32	KEGG_PYRUVATE_METABOLISM		36	-0.18	-1.24	0.177	0.511	1	4096	tags=44%, list=27%, signal=61%
33	KEGG_PATHOGENIC_ESCHERICHIA_COLI_INFECTION		49	-0.15	-1.23	0.212	0.512	1	821	tags=20%, list=5%, signal=21%
34	KEGG_VALINE_LEUCINE_AND_ISOLEUCINE_DEGRADATION		44	-0.15	-1.2	0.228	0.563	1	7741	tags=66%, list=51%, signal=133%
35	KEGG_PROXIMAL_TUBULE_BICARBONATE_RECLAMATION		21	-0.21	-1.18	0.233	0.58	1	2621	tags=38%, list=17%, signal=46%
36	KEGG_OOCYTE_MEIOSIS		100	-0.1	-1.17	0.23	0.581	1	1545	tags=20%, list=10%, signal=22%
37	KEGG_MAPK_SIGNALING_PATHWAY		245	-0.07	-1.17	0.261	0.574	1	4755	tags=38%, list=31%, signal=54%
38	KEGG_NEUROTROPHIN_SIGNALING_PATHWAY		118	-0.09	-1.14	0.281	0.615	1	3024	tags=29%, list=20%, signal=36%
39	KEGG_TYPE_I_DIABETES_MELLITUS		29	-0.18	-1.14	0.295	0.61	1	3633	tags=41%, list=24%, signal=54%
40	KEGG_ADHERENS_JUNCTION		73	-0.11	-1.13	0.273	0.607	1	5997	tags=51%, list=39%, signal=83%
41	KEGG_GLYCOSAMINOGLYCAN_BIOSYNTHESIS_HEPARAN_SULFATE		22	-0.2	-1.13	0.279	0.595	1	4531	tags=50%, list=30%, signal=71%
42	KEGG_PYRIMIDINE_METABOLISM		93	-0.1	-1.1	0.32	0.635	1	4119	tags=37%, list=27%, signal=50%
43	KEGG_DRUG_METABOLISM_OTHER_ENZYMES		32	-0.17	-1.08	0.326	0.653	1	1764	tags=28%, list=12%, signal=32%
44	KEGG_GRAFT_VERSUS_HOST_DISEASE		22	-0.19	-1.08	0.331	0.65	1	3367	tags=41%, list=22%, signal=52%
45	KEGG_LEUKOCYTE_TRANSENDOTHELIAL_MIGRATION		107	-0.09	-1.07	0.358	0.643	1	2384	tags=24%, list=16%, signal=29%
46	KEGG_CELL_ADHESION_MOLECULES_CAMS		107	-0.09	-1.07	0.361	0.647	1	4524	tags=38%, list=30%, signal=54%
47	KEGG_NOTCH_SIGNALING_PATHWAY		45	-0.13	-1.04	0.406	0.692	1	3782	tags=38%, list=25%, signal=50%
48	KEGG_SYSTEMIC_LUPUS_ERYTHEMATOSUS		61	-0.12	-1.02	0.439	0.725	1	3258	tags=33%, list=21%, signal=42%
49	KEGG_BUTANOATE_METABOLISM		31	-0.15	-0.98	0.469	0.787	1	2147	tags=29%, list=14%, signal=34%
50	KEGG_INSULIN_SIGNALING_PATHWAY		126	-0.07	-0.98	0.473	0.777	1	13056	tags=93%, list=85%, signal=634%
51	KEGG_SNARE_INTERACTIONS_IN_VESICULAR_TRANSPORT		36	-0.13	-0.96	0.473	0.801	1	3498	tags=36%, list=23%, signal=47%
52	KEGG_PURINE_METABOLISM		147	-0.07	-0.95	0.499	0.803	1	5334	tags=41%, list=35%, signal=63%
53	KEGG_RENAL_CELL_CARCINOMA		68	-0.1	-0.94	0.527	0.814	1	6405	tags=51%, list=42%, signal=88%
54	KEGG_WNT_SIGNALING_PATHWAY		137	-0.07	-0.93	0.52	0.815	1	2115	tags=20%, list=14%, signal=24%
55	KEGG_ADIPOCYTOKINE_SIGNALING_PATHWAY		62	-0.1	-0.93	0.535	0.804	1	1683	tags=21%, list=11%, signal=23%
56	KEGG_PPAR_SIGNALING_PATHWAY		61	-0.1	-0.92	0.539	0.809	1	2459	tags=26%, list=16%, signal=31%
57	KEGG_ASTHMA		15	-0.19	-0.9	0.597	0.825	1	3200	tags=40%, list=21%, signal=51%
58	KEGG_GLYCEROLIPID_METABOLISM		48	-0.11	-0.89	0.609	0.839	1	6940	tags=56%, list=45%, signal=103%
59	KEGG_REGULATION_OF_AUTOPHAGY		19	-0.17	-0.88	0.593	0.842	1	10313	tags=84%, list=68%, signal=259%
60	KEGG_VEGF_SIGNALING_PATHWAY		72	-0.09	-0.88	0.576	0.837	1	2683	tags=26%, list=18%, signal=32%
61	KEGG_PRIMARY_IMMUNODEFICIENCY		30	-0.14	-0.88	0.592	0.824	1	8114	tags=67%, list=53%, signal=142%
62	KEGG_OXIDATIVE_PHOSPHORYLATION		104	-0.08	-0.87	0.608	0.812	1	6058	tags=47%, list=40%, signal=78%
63	KEGG_HYPERTROPHIC_CARDIOMYOPATHY_HCM		73	-0.09	-0.87	0.624	0.802	1	9770	tags=73%, list=64%, signal=200%
64	KEGG_LINOLEIC_ACID_METABOLISM		21	-0.16	-0.87	0.602	0.792	1	2670	tags=33%, list=17%, signal=40%
65	KEGG_HUNTINGTONS_DISEASE		156	-0.06	-0.87	0.601	0.79	1	1943	tags=19%, list=13%, signal=21%
66	KEGG_MELANOGENESIS		91	-0.08	-0.85	0.629	0.81	1	6412	tags=49%, list=42%, signal=85%
67	KEGG_ENDOMETRIAL_CANCER		52	-0.1	-0.82	0.656	0.843	1	6157	tags=50%, list=40%, signal=83%
68	KEGG_T_CELL_RECEPTOR_SIGNALING_PATHWAY		101	-0.07	-0.82	0.68	0.833	1	5591	tags=44%, list=37%, signal=68%
69	KEGG_GALACTOSE_METABOLISM		25	-0.13	-0.8	0.731	0.866	1	5285	tags=48%, list=35%, signal=73%
70	KEGG_BETA_ALANINE_METABOLISM		22	-0.14	-0.79	0.714	0.857	1	6146	tags=55%, list=40%, signal=91%
71	KEGG_DORSO_VENTRAL_AXIS_FORMATION		21	-0.14	-0.79	0.736	0.846	1	5793	tags=52%, list=38%, signal=84%
72	KEGG_INTESTINAL_IMMUNE_NETWORK_FOR_IGA_PRODUCTION		37	-0.11	-0.78	0.725	0.858	1	4106	tags=38%, list=27%, signal=52%
73	KEGG_PHOSPHATIDYLINOSITOL_SIGNALING_SYSTEM		72	-0.08	-0.77	0.739	0.859	1	13032	tags=93%, list=85%, signal=630%
74	KEGG_VIRAL_MYOCARDITIS		49	-0.09	-0.76	0.761	0.861	1	7950	tags=61%, list=52%, signal=127%
75	KEGG_CARDIAC_MUSCLE_CONTRACTION		61	-0.08	-0.69	0.863	0.946	1	12633	tags=90%, list=83%, signal=519%
76	KEGG_DILATED_CARDIOMYOPATHY		79	-0.06	-0.69	0.864	0.94	1	9842	tags=71%, list=64%, signal=198%
77	KEGG_ALPHA_LINOLENIC_ACID_METABOLISM		16	-0.14	-0.68	0.887	0.938	1	2670	tags=31%, list=17%, signal=38%
78	KEGG_VASOPRESSIN_REGULATED_WATER_REABSORPTION		41	-0.09	-0.66	0.902	0.951	1	7236	tags=56%, list=47%, signal=106%
79	KEGG_ABC_TRANSPORTERS		40	-0.09	-0.65	0.885	0.944	1	574	tags=13%, list=4%, signal=13%
80	KEGG_MTOR_SIGNALING_PATHWAY		50	-0.07	-0.61	0.941	0.97	1	13545	tags=96%, list=89%, signal=844%
81	KEGG_GLYCOSPHINGOLIPID_BIOSYNTHESIS_LACTO_AND_NEOLACTO_SERIES		22	-0.09	-0.52	0.99	1	1	11091	tags=82%, list=73%, signal=298%
82	KEGG_RIBOFLAVIN_METABOLISM		15	-0.11	-0.51	0.994	0.999	1	8525	tags=67%, list=56%, signal=151%
83	KEGG_TYPE_II_DIABETES_MELLITUS		43	-0.06	-0.47	0.994	0.995	1	4752	tags=37%, list=31%, signal=54%

## Sheet: STable1D-2
Table S1D(2): Gene set enrichment analysis for Apc/Cre vs FASN+/D/Apc/Cre (positive)
Abbreviations: GS (gene set); ES (enrichment score); NES (normalized enrichment score); NOM (nominal p-value); FDR (false discovery rate); FWER (family-wise error rate)
	GS	GS DETAILS	SIZE	ES	NES	NOM p-val	FDR q-val	FWER p-val	RANK AT MAX	LEADING EDGE
	follow link to MSigDB
1	KEGG_CELL_CYCLE	Details ...	121	0.26	3.33	0	0	0	6536	tags=69%, list=43%, signal=119%
2	KEGG_STEROID_BIOSYNTHESIS	Details ...	17	0.56	2.79	0	0.001	0.002	2251	tags=71%, list=15%, signal=83%
3	KEGG_LYSINE_DEGRADATION	Details ...	42	0.33	2.54	0	0.005	0.013	5208	tags=67%, list=34%, signal=101%
4	KEGG_BASE_EXCISION_REPAIR	Details ...	32	0.36	2.42	0	0.012	0.044	6010	tags=75%, list=39%, signal=123%
5	KEGG_LYSOSOME	Details ...	116	0.19	2.38	0.002	0.011	0.053	2200	tags=34%, list=14%, signal=39%
6	KEGG_SMALL_CELL_LUNG_CANCER	Details ...	82	0.22	2.35	0	0.011	0.062	6101	tags=62%, list=40%, signal=103%
7	KEGG_LEISHMANIA_INFECTION	Details ...	59	0.24	2.19	0.006	0.024	0.147	1969	tags=37%, list=13%, signal=43%
8	KEGG_N_GLYCAN_BIOSYNTHESIS	Details ...	45	0.27	2.18	0	0.022	0.153	1337	tags=36%, list=9%, signal=39%
9	KEGG_PATHWAYS_IN_CANCER	Details ...	307	0.1	2.11	0	0.032	0.24	5314	tags=45%, list=35%, signal=68%
10	KEGG_CHRONIC_MYELOID_LEUKEMIA	Details ...	72	0.21	2.09	0.01	0.031	0.258	5314	tags=56%, list=35%, signal=85%
11	KEGG_CHEMOKINE_SIGNALING_PATHWAY	Details ...	167	0.13	2.02	0.004	0.04	0.345	4154	tags=40%, list=27%, signal=55%
12	KEGG_CYTOKINE_CYTOKINE_RECEPTOR_INTERACTION	Details ...	201	0.12	1.99	0.002	0.045	0.399	8380	tags=67%, list=55%, signal=146%
13	KEGG_ECM_RECEPTOR_INTERACTION	Details ...	83	0.18	1.92	0.012	0.058	0.502	781	tags=23%, list=5%, signal=24%
14	KEGG_GLUTATHIONE_METABOLISM	Details ...	46	0.23	1.89	0.008	0.066	0.577	1775	tags=35%, list=12%, signal=39%
15	KEGG_NOD_LIKE_RECEPTOR_SIGNALING_PATHWAY	Details ...	55	0.21	1.89	0.008	0.061	0.578	2088	tags=35%, list=14%, signal=40%
16	KEGG_FOCAL_ADHESION	Details ...	191	0.12	1.84	0.018	0.074	0.683	781	tags=17%, list=5%, signal=17%
17	KEGG_ANTIGEN_PROCESSING_AND_PRESENTATION	Details ...	47	0.22	1.84	0.01	0.07	0.686	2774	tags=40%, list=18%, signal=49%
18	KEGG_PRION_DISEASES	Details ...	30	0.28	1.84	0.012	0.069	0.7	2396	tags=43%, list=16%, signal=51%
19	KEGG_GLYCOSYLPHOSPHATIDYLINOSITOL_GPI_ANCHOR_BIOSYNTHESIS	Details ...	25	0.31	1.83	0.008	0.066	0.708	6344	tags=72%, list=42%, signal=123%
20	KEGG_DNA_REPLICATION	Details ...	35	0.26	1.82	0.01	0.067	0.734	6068	tags=66%, list=40%, signal=109%
21	KEGG_RETINOL_METABOLISM		36	0.25	1.8	0.026	0.07	0.76	2065	tags=39%, list=14%, signal=45%
22	KEGG_TOLL_LIKE_RECEPTOR_SIGNALING_PATHWAY		84	0.16	1.72	0.022	0.104	0.889	6670	tags=60%, list=44%, signal=105%
23	KEGG_ARGININE_AND_PROLINE_METABOLISM		50	0.2	1.7	0.029	0.109	0.907	5163	tags=54%, list=34%, signal=81%
24	KEGG_PEROXISOME		78	0.16	1.62	0.044	0.15	0.967	5850	tags=54%, list=38%, signal=87%
25	KEGG_CYTOSOLIC_DNA_SENSING_PATHWAY		40	0.21	1.62	0.039	0.148	0.971	2857	tags=40%, list=19%, signal=49%
26	KEGG_P53_SIGNALING_PATHWAY		64	0.17	1.6	0.038	0.159	0.985	4864	tags=48%, list=32%, signal=71%
27	KEGG_APOPTOSIS		78	0.16	1.58	0.031	0.167	0.989	4670	tags=46%, list=31%, signal=66%
28	KEGG_PANTOTHENATE_AND_COA_BIOSYNTHESIS		15	0.34	1.57	0.048	0.169	0.992	5021	tags=67%, list=33%, signal=99%
29	KEGG_TERPENOID_BACKBONE_BIOSYNTHESIS		15	0.32	1.52	0.062	0.207	1	4265	tags=60%, list=28%, signal=83%
30	KEGG_BASAL_CELL_CARCINOMA		51	0.17	1.46	0.098	0.257	1	4244	tags=45%, list=28%, signal=62%
31	KEGG_FRUCTOSE_AND_MANNOSE_METABOLISM		34	0.21	1.42	0.105	0.292	1	4053	tags=47%, list=27%, signal=64%
32	KEGG_BIOSYNTHESIS_OF_UNSATURATED_FATTY_ACIDS		21	0.26	1.42	0.095	0.285	1	4812	tags=57%, list=32%, signal=83%
33	KEGG_FC_GAMMA_R_MEDIATED_PHAGOCYTOSIS		92	0.13	1.4	0.086	0.297	1	5225	tags=47%, list=34%, signal=71%
34	KEGG_GLYCEROPHOSPHOLIPID_METABOLISM		74	0.14	1.4	0.116	0.291	1	4453	tags=43%, list=29%, signal=61%
35	KEGG_HEDGEHOG_SIGNALING_PATHWAY		49	0.17	1.4	0.119	0.284	1	4579	tags=47%, list=30%, signal=67%
36	KEGG_PENTOSE_PHOSPHATE_PATHWAY		23	0.24	1.37	0.134	0.313	1	3576	tags=48%, list=23%, signal=62%
37	KEGG_JAK_STAT_SIGNALING_PATHWAY		120	0.1	1.36	0.13	0.318	1	4423	tags=39%, list=29%, signal=55%
38	KEGG_ETHER_LIPID_METABOLISM		30	0.21	1.36	0.12	0.311	1	4453	tags=50%, list=29%, signal=70%
39	KEGG_RIG_I_LIKE_RECEPTOR_SIGNALING_PATHWAY		54	0.16	1.36	0.11	0.303	1	7253	tags=63%, list=47%, signal=119%
40	KEGG_MISMATCH_REPAIR		22	0.24	1.35	0.136	0.301	1	6708	tags=68%, list=44%, signal=121%
41	KEGG_COMPLEMENT_AND_COAGULATION_CASCADES		56	0.15	1.35	0.134	0.298	1	690	tags=20%, list=5%, signal=20%
42	KEGG_ARACHIDONIC_ACID_METABOLISM		50	0.16	1.34	0.137	0.305	1	1870	tags=28%, list=12%, signal=32%
43	KEGG_EPITHELIAL_CELL_SIGNALING_IN_HELICOBACTER_PYLORI_INFECTION		62	0.14	1.28	0.174	0.363	1	3772	tags=39%, list=25%, signal=51%
44	KEGG_HEMATOPOIETIC_CELL_LINEAGE		72	0.13	1.26	0.177	0.382	1	819	tags=18%, list=5%, signal=19%
45	KEGG_DRUG_METABOLISM_CYTOCHROME_P450		44	0.16	1.23	0.219	0.417	1	1410	tags=25%, list=9%, signal=27%
46	KEGG_HOMOLOGOUS_RECOMBINATION		26	0.2	1.21	0.232	0.448	1	11693	tags=96%, list=77%, signal=409%
47	KEGG_PROTEIN_EXPORT		23	0.21	1.2	0.212	0.444	1	5501	tags=57%, list=36%, signal=88%
48	KEGG_HISTIDINE_METABOLISM		27	0.19	1.2	0.255	0.447	1	3253	tags=41%, list=21%, signal=52%
49	KEGG_SPHINGOLIPID_METABOLISM		37	0.17	1.17	0.266	0.486	1	1199	tags=24%, list=8%, signal=26%
50	KEGG_PHENYLALANINE_METABOLISM		18	0.21	1.09	0.34	0.611	1	1854	tags=33%, list=12%, signal=38%
51	KEGG_UBIQUITIN_MEDIATED_PROTEOLYSIS		131	0.08	1.07	0.337	0.633	1	6230	tags=49%, list=41%, signal=82%
52	KEGG_PROSTATE_CANCER		87	0.1	1.05	0.373	0.668	1	5225	tags=44%, list=34%, signal=66%
53	KEGG_PANCREATIC_CANCER		69	0.11	1.05	0.365	0.659	1	5225	tags=45%, list=34%, signal=68%
54	KEGG_PORPHYRIN_AND_CHLOROPHYLL_METABOLISM		28	0.16	1.04	0.402	0.673	1	2989	tags=36%, list=20%, signal=44%
55	KEGG_INOSITOL_PHOSPHATE_METABOLISM		52	0.12	1.03	0.41	0.671	1	9908	tags=77%, list=65%, signal=218%
56	KEGG_VIBRIO_CHOLERAE_INFECTION		49	0.12	1.03	0.389	0.662	1	3736	tags=37%, list=24%, signal=48%
57	KEGG_TGF_BETA_SIGNALING_PATHWAY		78	0.1	1.03	0.425	0.653	1	3396	tags=32%, list=22%, signal=41%
58	KEGG_GLYCOSPHINGOLIPID_BIOSYNTHESIS_GANGLIO_SERIES		15	0.22	1.01	0.445	0.675	1	2727	tags=40%, list=18%, signal=49%
59	KEGG_TRYPTOPHAN_METABOLISM		35	0.14	1	0.432	0.683	1	455	tags=17%, list=3%, signal=18%
60	KEGG_GAP_JUNCTION		78	0.1	1	0.433	0.678	1	3041	tags=29%, list=20%, signal=37%
61	KEGG_AXON_GUIDANCE		120	0.08	1	0.449	0.668	1	3912	tags=33%, list=26%, signal=44%
62	KEGG_COLORECTAL_CANCER		60	0.11	0.99	0.449	0.676	1	6479	tags=53%, list=42%, signal=92%
63	KEGG_VASCULAR_SMOOTH_MUSCLE_CONTRACTION		100	0.08	0.98	0.465	0.677	1	2576	tags=25%, list=17%, signal=30%
64	KEGG_RENIN_ANGIOTENSIN_SYSTEM		15	0.2	0.94	0.505	0.733	1	6118	tags=60%, list=40%, signal=100%
65	KEGG_B_CELL_RECEPTOR_SIGNALING_PATHWAY		73	0.09	0.92	0.548	0.759	1	4010	tags=36%, list=26%, signal=48%
66	KEGG_NICOTINATE_AND_NICOTINAMIDE_METABOLISM		23	0.16	0.91	0.578	0.77	1	895	tags=22%, list=6%, signal=23%
67	KEGG_PROGESTERONE_MEDIATED_OOCYTE_MATURATION		79	0.09	0.91	0.543	0.767	1	7008	tags=54%, list=46%, signal=100%
68	KEGG_ONE_CARBON_POOL_BY_FOLATE		15	0.18	0.87	0.643	0.837	1	4321	tags=47%, list=28%, signal=65%
69	KEGG_CITRATE_CYCLE_TCA_CYCLE		29	0.13	0.86	0.619	0.84	1	1144	tags=21%, list=7%, signal=22%
70	KEGG_SELENOAMINO_ACID_METABOLISM		24	0.15	0.85	0.628	0.836	1	11766	tags=92%, list=77%, signal=398%
71	KEGG_GLYCINE_SERINE_AND_THREONINE_METABOLISM		29	0.13	0.85	0.661	0.835	1	5358	tags=48%, list=35%, signal=74%
72	KEGG_MATURITY_ONSET_DIABETES_OF_THE_YOUNG		23	0.15	0.84	0.657	0.836	1	6400	tags=57%, list=42%, signal=97%
73	KEGG_RNA_DEGRADATION		56	0.09	0.82	0.674	0.862	1	8109	tags=63%, list=53%, signal=133%
74	KEGG_MELANOMA		64	0.09	0.8	0.699	0.888	1	5614	tags=45%, list=37%, signal=71%
75	KEGG_BLADDER_CANCER		41	0.11	0.79	0.702	0.886	1	5092	tags=44%, list=33%, signal=66%
76	KEGG_PENTOSE_AND_GLUCURONATE_INTERCONVERSIONS		15	0.17	0.78	0.756	0.892	1	488	tags=20%, list=3%, signal=21%
77	KEGG_NON_SMALL_CELL_LUNG_CANCER		53	0.09	0.78	0.739	0.89	1	5225	tags=43%, list=34%, signal=66%
78	KEGG_GLYCOSAMINOGLYCAN_BIOSYNTHESIS_CHONDROITIN_SULFATE		20	0.14	0.77	0.759	0.888	1	7789	tags=65%, list=51%, signal=132%
79	KEGG_TYROSINE_METABOLISM		33	0.11	0.76	0.745	0.889	1	2024	tags=24%, list=13%, signal=28%
80	KEGG_GLYCOSAMINOGLYCAN_DEGRADATION		20	0.14	0.76	0.763	0.884	1	8525	tags=70%, list=56%, signal=158%
81	KEGG_STARCH_AND_SUCROSE_METABOLISM		34	0.11	0.74	0.787	0.903	1	4654	tags=41%, list=30%, signal=59%
82	KEGG_NATURAL_KILLER_CELL_MEDIATED_CYTOTOXICITY		92	0.06	0.74	0.801	0.893	1	13627	tags=96%, list=89%, signal=881%
83	KEGG_AMYOTROPHIC_LATERAL_SCLEROSIS_ALS		46	0.09	0.73	0.821	0.898	1	1580	tags=20%, list=10%, signal=22%
84	KEGG_BASAL_TRANSCRIPTION_FACTORS		30	0.11	0.72	0.804	0.9	1	5438	tags=47%, list=36%, signal=72%
85	KEGG_ALDOSTERONE_REGULATED_SODIUM_REABSORPTION		38	0.1	0.72	0.839	0.893	1	10969	tags=82%, list=72%, signal=289%
86	KEGG_AMINOACYL_TRNA_BIOSYNTHESIS		41	0.09	0.7	0.825	0.899	1	10132	tags=76%, list=66%, signal=224%
87	KEGG_ACUTE_MYELOID_LEUKEMIA		57	0.08	0.7	0.848	0.897	1	13018	tags=93%, list=85%, signal=627%
88	KEGG_TASTE_TRANSDUCTION		29	0.1	0.67	0.88	0.923	1	12641	tags=93%, list=83%, signal=539%
89	KEGG_CALCIUM_SIGNALING_PATHWAY		145	0.05	0.66	0.903	0.919	1	11491	tags=80%, list=75%, signal=320%
90	KEGG_NUCLEOTIDE_EXCISION_REPAIR		42	0.08	0.64	0.913	0.927	1	13293	tags=95%, list=87%, signal=732%
91	KEGG_GLYOXYLATE_AND_DICARBOXYLATE_METABOLISM		16	0.13	0.64	0.911	0.92	1	5630	tags=50%, list=37%, signal=79%
92	KEGG_GLIOMA		61	0.07	0.63	0.922	0.92	1	5225	tags=41%, list=34%, signal=62%

## Sheet: STable1D-3
Table S1D(3): Gene set enrichment analysis for Apc/Cre vs FASND/D/Apc/Cre mice (negative)
Abbreviations: GS (gene set); ES (enrichment score); NES (normalized enrichment score); NOM (nominal p-value); FDR (false discovery rate); FWER (family-wise error rate)
	GS	GS DETAILS	SIZE	ES	NES	NOM p-val	FDR q-val	FWER p-val	RANK AT MAX	LEADING EDGE
	follow link to MSigDB
1	KEGG_RIBOSOME	Details ...	83	-0.62	-6.59	0	0	0	2121	tags=76%, list=14%, signal=88%
2	KEGG_SPLICEOSOME	Details ...	121	-0.49	-6.15	0	0	0	6008	tags=88%, list=39%, signal=143%
3	KEGG_CELL_CYCLE	Details ...	122	-0.35	-4.54	0	0	0	5972	tags=74%, list=39%, signal=120%
4	KEGG_DNA_REPLICATION	Details ...	35	-0.53	-3.64	0	0	0	6399	tags=94%, list=42%, signal=162%
5	KEGG_FOCAL_ADHESION	Details ...	189	-0.22	-3.5	0	0	0	6173	tags=62%, list=40%, signal=103%
6	KEGG_PATHWAYS_IN_CANCER	Details ...	305	-0.17	-3.4	0	0	0	2527	tags=33%, list=17%, signal=39%
7	KEGG_RNA_DEGRADATION	Details ...	56	-0.35	-3.2	0	0	0	7705	tags=86%, list=50%, signal=172%
8	KEGG_NUCLEOTIDE_EXCISION_REPAIR	Details ...	42	-0.41	-3.15	0	0	0	6499	tags=83%, list=43%, signal=145%
9	KEGG_ECM_RECEPTOR_INTERACTION	Details ...	81	-0.3	-3.13	0	0	0	1720	tags=41%, list=11%, signal=46%
10	KEGG_OOCYTE_MEIOSIS	Details ...	100	-0.27	-3.08	0	0	0	4621	tags=57%, list=30%, signal=81%
11	KEGG_MISMATCH_REPAIR	Details ...	22	-0.52	-2.93	0	0	0.002	6665	tags=95%, list=44%, signal=169%
12	KEGG_SMALL_CELL_LUNG_CANCER	Details ...	81	-0.27	-2.91	0	0	0.002	3196	tags=48%, list=21%, signal=61%
13	KEGG_WNT_SIGNALING_PATHWAY	Details ...	138	-0.21	-2.89	0	0	0.002	3931	tags=46%, list=26%, signal=62%
14	KEGG_TGF_BETA_SIGNALING_PATHWAY	Details ...	80	-0.27	-2.88	0	0	0.002	5972	tags=66%, list=39%, signal=108%
15	KEGG_UBIQUITIN_MEDIATED_PROTEOLYSIS	Details ...	132	-0.21	-2.87	0	0	0.003	7777	tags=72%, list=51%, signal=145%
16	KEGG_PROTEASOME	Details ...	43	-0.34	-2.65	0	0	0.006	5067	tags=67%, list=33%, signal=101%
17	KEGG_PATHOGENIC_ESCHERICHIA_COLI_INFECTION	Details ...	49	-0.31	-2.58	0	0.001	0.009	4260	tags=59%, list=28%, signal=82%
18	KEGG_RNA_POLYMERASE	Details ...	27	-0.41	-2.5	0	0.001	0.015	7956	tags=93%, list=52%, signal=193%
19	KEGG_TIGHT_JUNCTION	Details ...	116	-0.19	-2.46	0	0.001	0.024	2744	tags=37%, list=18%, signal=45%
20	KEGG_ADHERENS_JUNCTION	Details ...	71	-0.25	-2.46	0	0.001	0.025	4597	tags=55%, list=30%, signal=78%
21	KEGG_PROGESTERONE_MEDIATED_OOCYTE_MATURATION		78	-0.24	-2.45	0	0.001	0.025	6156	tags=64%, list=40%, signal=107%
22	KEGG_COLORECTAL_CANCER		59	-0.27	-2.42	0	0.001	0.032	4927	tags=59%, list=32%, signal=87%
23	KEGG_PYRIMIDINE_METABOLISM		94	-0.2	-2.28	0.002	0.003	0.081	6592	tags=63%, list=43%, signal=110%
24	KEGG_REGULATION_OF_ACTIN_CYTOSKELETON		193	-0.14	-2.27	0	0.004	0.091	4903	tags=46%, list=32%, signal=67%
25	KEGG_CHRONIC_MYELOID_LEUKEMIA		72	-0.23	-2.26	0.002	0.004	0.093	7607	tags=72%, list=50%, signal=143%
26	KEGG_THYROID_CANCER		27	-0.36	-2.25	0	0.004	0.095	1802	tags=48%, list=12%, signal=54%
27	KEGG_HOMOLOGOUS_RECOMBINATION		27	-0.36	-2.21	0	0.004	0.119	9255	tags=96%, list=61%, signal=244%
28	KEGG_ARRHYTHMOGENIC_RIGHT_VENTRICULAR_CARDIOMYOPATHY_ARVC		66	-0.22	-2.12	0.006	0.008	0.202	2705	tags=39%, list=18%, signal=48%
29	KEGG_AXON_GUIDANCE		122	-0.16	-2.08	0.002	0.01	0.251	4434	tags=45%, list=29%, signal=63%
30	KEGG_MAPK_SIGNALING_PATHWAY		244	-0.12	-2.04	0.002	0.011	0.305	3646	tags=35%, list=24%, signal=46%
31	KEGG_NOTCH_SIGNALING_PATHWAY		45	-0.25	-2.01	0.009	0.013	0.348	4638	tags=56%, list=30%, signal=80%
32	KEGG_BASE_EXCISION_REPAIR		33	-0.29	-1.99	0.008	0.014	0.386	9427	tags=91%, list=62%, signal=237%
33	KEGG_GAP_JUNCTION		78	-0.19	-1.98	0.004	0.014	0.395	2586	tags=36%, list=17%, signal=43%
34	KEGG_RENAL_CELL_CARCINOMA		69	-0.2	-1.96	0.002	0.016	0.434	8904	tags=78%, list=58%, signal=187%
35	KEGG_NEUROTROPHIN_SIGNALING_PATHWAY		116	-0.15	-1.92	0.006	0.019	0.516	7404	tags=64%, list=48%, signal=123%
36	KEGG_HYPERTROPHIC_CARDIOMYOPATHY_HCM		73	-0.19	-1.87	0.01	0.025	0.63	4927	tags=51%, list=32%, signal=74%
37	KEGG_PROSTATE_CANCER		87	-0.17	-1.85	0.008	0.027	0.657	5144	tags=51%, list=34%, signal=76%
38	KEGG_MTOR_SIGNALING_PATHWAY		50	-0.22	-1.83	0.01	0.029	0.699	5456	tags=58%, list=36%, signal=90%
39	KEGG_BASAL_TRANSCRIPTION_FACTORS		30	-0.28	-1.83	0.01	0.029	0.706	6954	tags=73%, list=45%, signal=134%
40	KEGG_ENDOMETRIAL_CANCER		50	-0.22	-1.8	0.02	0.034	0.761	4655	tags=52%, list=30%, signal=75%
41	KEGG_PURINE_METABOLISM		148	-0.12	-1.78	0.01	0.037	0.803	6592	tags=55%, list=43%, signal=96%
42	KEGG_AMINOACYL_TRNA_BIOSYNTHESIS		41	-0.23	-1.77	0.023	0.038	0.818	8391	tags=78%, list=55%, signal=173%
43	KEGG_DILATED_CARDIOMYOPATHY		79	-0.17	-1.74	0.025	0.042	0.852	4927	tags=49%, list=32%, signal=72%
44	KEGG_BASAL_CELL_CARCINOMA		51	-0.2	-1.73	0.019	0.045	0.876	8675	tags=76%, list=57%, signal=176%
45	KEGG_GLYCOSAMINOGLYCAN_BIOSYNTHESIS_CHONDROITIN_SULFATE		21	-0.31	-1.69	0.019	0.052	0.911	10595	tags=100%, list=69%, signal=325%
46	KEGG_INSULIN_SIGNALING_PATHWAY		125	-0.13	-1.66	0.029	0.058	0.943	3670	tags=37%, list=24%, signal=48%
47	KEGG_PANCREATIC_CANCER		69	-0.17	-1.65	0.038	0.063	0.959	8554	tags=72%, list=56%, signal=164%
48	KEGG_ERBB_SIGNALING_PATHWAY		82	-0.15	-1.63	0.038	0.066	0.965	5927	tags=54%, list=39%, signal=87%
49	KEGG_VASOPRESSIN_REGULATED_WATER_REABSORPTION		41	-0.21	-1.63	0.034	0.066	0.966	4212	tags=49%, list=28%, signal=67%
50	KEGG_ONE_CARBON_POOL_BY_FOLATE		15	-0.35	-1.61	0.039	0.068	0.974	5807	tags=73%, list=38%, signal=118%
51	KEGG_MELANOMA		64	-0.15	-1.44	0.081	0.145	1	3650	tags=39%, list=24%, signal=51%
52	KEGG_HEDGEHOG_SIGNALING_PATHWAY		50	-0.17	-1.44	0.078	0.142	1	9591	tags=80%, list=63%, signal=214%
53	KEGG_LEUKOCYTE_TRANSENDOTHELIAL_MIGRATION		105	-0.12	-1.41	0.1	0.162	1	2744	tags=30%, list=18%, signal=36%
54	KEGG_STEROID_BIOSYNTHESIS		16	-0.3	-1.4	0.096	0.162	1	2156	tags=44%, list=14%, signal=51%
55	KEGG_BLADDER_CANCER		41	-0.18	-1.35	0.126	0.199	1	679	tags=22%, list=4%, signal=23%
56	KEGG_GLIOMA		60	-0.15	-1.34	0.139	0.197	1	1802	tags=27%, list=12%, signal=30%
57	KEGG_ETHER_LIPID_METABOLISM		30	-0.2	-1.33	0.134	0.207	1	5082	tags=53%, list=33%, signal=80%
58	KEGG_CYSTEINE_AND_METHIONINE_METABOLISM		31	-0.2	-1.3	0.162	0.223	1	4379	tags=48%, list=29%, signal=68%
59	KEGG_GLYCOSAMINOGLYCAN_BIOSYNTHESIS_HEPARAN_SULFATE		23	-0.22	-1.27	0.195	0.25	1	10595	tags=91%, list=69%, signal=297%
60	KEGG_P53_SIGNALING_PATHWAY		63	-0.13	-1.26	0.188	0.254	1	7173	tags=60%, list=47%, signal=113%
61	KEGG_VEGF_SIGNALING_PATHWAY		72	-0.13	-1.24	0.204	0.265	1	4447	tags=42%, list=29%, signal=58%
62	KEGG_MELANOGENESIS		91	-0.11	-1.24	0.188	0.266	1	4070	tags=37%, list=27%, signal=51%
63	KEGG_COMPLEMENT_AND_COAGULATION_CASCADES		58	-0.13	-1.2	0.223	0.301	1	1131	tags=21%, list=7%, signal=22%
64	KEGG_LEISHMANIA_INFECTION		59	-0.13	-1.16	0.265	0.339	1	3468	tags=36%, list=23%, signal=46%
65	KEGG_DORSO_VENTRAL_AXIS_FORMATION		22	-0.21	-1.16	0.281	0.339	1	2411	tags=36%, list=16%, signal=43%
66	KEGG_ACUTE_MYELOID_LEUKEMIA		57	-0.13	-1.13	0.292	0.362	1	3650	tags=37%, list=24%, signal=48%
67	KEGG_ALPHA_LINOLENIC_ACID_METABOLISM		16	-0.23	-1.1	0.31	0.389	1	274	tags=25%, list=2%, signal=25%
68	KEGG_LONG_TERM_POTENTIATION		61	-0.12	-1.1	0.318	0.392	1	5716	tags=49%, list=37%, signal=78%
69	KEGG_NON_SMALL_CELL_LUNG_CANCER		53	-0.13	-1.09	0.314	0.391	1	1802	tags=25%, list=12%, signal=28%
70	KEGG_LONG_TERM_DEPRESSION		61	-0.12	-1.07	0.344	0.416	1	2472	tags=28%, list=16%, signal=33%
71	KEGG_PRION_DISEASES		31	-0.16	-1.06	0.386	0.428	1	4425	tags=45%, list=29%, signal=63%
72	KEGG_ADIPOCYTOKINE_SIGNALING_PATHWAY		64	-0.11	-1.01	0.437	0.487	1	3397	tags=33%, list=22%, signal=42%
73	KEGG_TERPENOID_BACKBONE_BIOSYNTHESIS		15	-0.21	-0.98	0.461	0.514	1	12075	tags=100%, list=79%, signal=475%
74	KEGG_B_CELL_RECEPTOR_SIGNALING_PATHWAY		73	-0.09	-0.84	0.661	0.721	1	9800	tags=73%, list=64%, signal=201%
75	KEGG_ENDOCYTOSIS		170	-0.05	-0.83	0.658	0.741	1	5566	tags=42%, list=36%, signal=65%
76	KEGG_OTHER_GLYCAN_DEGRADATION		15	-0.17	-0.79	0.712	0.793	1	7624	tags=67%, list=50%, signal=133%
77	KEGG_N_GLYCAN_BIOSYNTHESIS		45	-0.08	-0.66	0.877	0.948	1	7892	tags=60%, list=52%, signal=124%
78	KEGG_EPITHELIAL_CELL_SIGNALING_IN_HELICOBACTER_PYLORI_INFECTION		63	-0.07	-0.66	0.913	0.939	1	6692	tags=51%, list=44%, signal=90%
79	KEGG_VASCULAR_SMOOTH_MUSCLE_CONTRACTION		102	-0.05	-0.64	0.915	0.94	1	2472	tags=22%, list=16%, signal=26%
80	KEGG_GNRH_SIGNALING_PATHWAY		87	-0.06	-0.64	0.886	0.929	1	2791	tags=24%, list=18%, signal=29%
81	KEGG_GLYCOSAMINOGLYCAN_DEGRADATION		20	-0.11	-0.6	0.947	0.958	1	4443	tags=40%, list=29%, signal=56%
82	KEGG_REGULATION_OF_AUTOPHAGY		19	-0.11	-0.56	0.965	0.965	1	1547	tags=21%, list=10%, signal=23%

## Sheet: STable1D-4
Table S1D(4): Gene set enrichment analysis for Apc/Cre vs FASND/D/Apc/Cre mice (positive)
Abbreviations: GS (gene set); ES (enrichment score); NES (normalized enrichment score); NOM (nominal p-value); FDR (false discovery rate); FWER (family-wise error rate)
	GS	GS DETAILS	SIZE	ES	NES	NOM p-val	FDR q-val	FWER p-val	RANK AT MAX	LEADING EDGE
	follow link to MSigDB
1	KEGG_OXIDATIVE_PHOSPHORYLATION	Details ...	106	0.58	7.11	0	0	0	2026	tags=71%, list=13%, signal=81%
2	KEGG_PARKINSONS_DISEASE	Details ...	106	0.55	6.49	0	0	0	3224	tags=75%, list=21%, signal=95%
3	KEGG_ALZHEIMERS_DISEASE	Details ...	146	0.43	5.96	0	0	0	2562	tags=59%, list=17%, signal=70%
4	KEGG_HUNTINGTONS_DISEASE	Details ...	156	0.37	5.5	0	0	0	2507	tags=53%, list=16%, signal=63%
5	KEGG_PEROXISOME	Details ...	78	0.4	4.12	0	0	0	2720	tags=58%, list=18%, signal=70%
6	KEGG_NEUROACTIVE_LIGAND_RECEPTOR_INTERACTION	Details ...	177	0.25	3.91	0	0	0	6708	tags=69%, list=44%, signal=121%
7	KEGG_RETINOL_METABOLISM	Details ...	39	0.52	3.86	0	0	0	4634	tags=82%, list=30%, signal=117%
8	KEGG_DRUG_METABOLISM_CYTOCHROME_P450	Details ...	47	0.46	3.67	0	0	0	4634	tags=77%, list=30%, signal=110%
9	KEGG_METABOLISM_OF_XENOBIOTICS_BY_CYTOCHROME_P450	Details ...	44	0.43	3.32	0	0	0	4634	tags=73%, list=30%, signal=104%
10	KEGG_CITRATE_CYCLE_TCA_CYCLE	Details ...	29	0.5	3.19	0	0	0	1806	tags=62%, list=12%, signal=70%
11	KEGG_PPAR_SIGNALING_PATHWAY	Details ...	64	0.33	3.12	0	0	0	4841	tags=64%, list=32%, signal=93%
12	KEGG_GLYCEROPHOSPHOLIPID_METABOLISM	Details ...	73	0.3	3.1	0	0	0	1322	tags=38%, list=9%, signal=42%
13	KEGG_INTESTINAL_IMMUNE_NETWORK_FOR_IGA_PRODUCTION	Details ...	38	0.41	3.1	0	0	0	6997	tags=87%, list=46%, signal=160%
14	KEGG_ANTIGEN_PROCESSING_AND_PRESENTATION	Details ...	48	0.37	3.03	0	0	0	2955	tags=56%, list=19%, signal=70%
15	KEGG_ARGININE_AND_PROLINE_METABOLISM	Details ...	51	0.35	2.91	0	0	0	1226	tags=43%, list=8%, signal=47%
16	KEGG_TRYPTOPHAN_METABOLISM	Details ...	38	0.39	2.82	0	0	0	4951	tags=71%, list=32%, signal=105%
17	KEGG_CARDIAC_MUSCLE_CONTRACTION	Details ...	59	0.3	2.78	0	0	0.001	1159	tags=37%, list=8%, signal=40%
18	KEGG_OLFACTORY_TRANSDUCTION	Details ...	40	0.37	2.78	0	0	0.001	5405	tags=73%, list=35%, signal=112%
19	KEGG_FATTY_ACID_METABOLISM	Details ...	39	0.36	2.71	0	0	0.003	1180	tags=44%, list=8%, signal=47%
20	KEGG_AUTOIMMUNE_THYROID_DISEASE	Details ...	24	0.47	2.7	0	0	0.004	7482	tags=96%, list=49%, signal=187%
21	KEGG_GLYCEROLIPID_METABOLISM		45	0.33	2.65	0	0	0.008	1421	tags=42%, list=9%, signal=46%
22	KEGG_DRUG_METABOLISM_OTHER_ENZYMES		34	0.38	2.63	0	0	0.008	3250	tags=59%, list=21%, signal=75%
23	KEGG_PHOSPHATIDYLINOSITOL_SIGNALING_SYSTEM		70	0.25	2.45	0	0.001	0.022	2116	tags=39%, list=14%, signal=45%
24	KEGG_ALLOGRAFT_REJECTION		23	0.42	2.43	0	0.001	0.024	7482	tags=91%, list=49%, signal=179%
25	KEGG_PRIMARY_IMMUNODEFICIENCY		32	0.35	2.37	0	0.002	0.042	6055	tags=75%, list=40%, signal=124%
26	KEGG_PROXIMAL_TUBULE_BICARBONATE_RECLAMATION		20	0.43	2.26	0	0.004	0.083	1142	tags=50%, list=7%, signal=54%
27	KEGG_PYRUVATE_METABOLISM		38	0.3	2.21	0.002	0.005	0.114	1844	tags=42%, list=12%, signal=48%
28	KEGG_GLUTATHIONE_METABOLISM		46	0.28	2.21	0.002	0.005	0.119	2419	tags=43%, list=16%, signal=51%
29	KEGG_PROPANOATE_METABOLISM		31	0.33	2.18	0	0.006	0.142	3815	tags=58%, list=25%, signal=77%
30	KEGG_HISTIDINE_METABOLISM		28	0.34	2.18	0	0.006	0.143	872	tags=39%, list=6%, signal=42%
31	KEGG_GLYCOLYSIS_GLUCONEOGENESIS		55	0.25	2.17	0.002	0.005	0.144	2091	tags=38%, list=14%, signal=44%
32	KEGG_GRAFT_VERSUS_HOST_DISEASE		22	0.37	2.11	0.006	0.008	0.221	7482	tags=86%, list=49%, signal=169%
33	KEGG_GLYCINE_SERINE_AND_THREONINE_METABOLISM		29	0.32	2.07	0.002	0.01	0.267	2506	tags=48%, list=16%, signal=58%
34	KEGG_SNARE_INTERACTIONS_IN_VESICULAR_TRANSPORT		36	0.29	2.05	0.006	0.011	0.297	5800	tags=67%, list=38%, signal=107%
35	KEGG_BETA_ALANINE_METABOLISM		22	0.37	2.05	0.004	0.011	0.305	1309	tags=45%, list=9%, signal=50%
36	KEGG_ASTHMA		17	0.4	1.96	0.014	0.017	0.455	8226	tags=94%, list=54%, signal=203%
37	KEGG_ABC_TRANSPORTERS		41	0.26	1.95	0.01	0.018	0.478	5707	tags=63%, list=37%, signal=101%
38	KEGG_INOSITOL_PHOSPHATE_METABOLISM		52	0.23	1.94	0.004	0.018	0.494	2116	tags=37%, list=14%, signal=42%
39	KEGG_SPHINGOLIPID_METABOLISM		37	0.27	1.93	0.004	0.018	0.499	2863	tags=46%, list=19%, signal=56%
40	KEGG_PENTOSE_AND_GLUCURONATE_INTERCONVERSIONS		16	0.4	1.93	0.006	0.019	0.505	3514	tags=63%, list=23%, signal=81%
41	KEGG_BUTANOATE_METABOLISM		30	0.29	1.89	0.006	0.022	0.566	2180	tags=43%, list=14%, signal=50%
42	KEGG_VALINE_LEUCINE_AND_ISOLEUCINE_DEGRADATION		44	0.24	1.89	0.011	0.022	0.573	3277	tags=45%, list=21%, signal=58%
43	KEGG_NICOTINATE_AND_NICOTINAMIDE_METABOLISM		23	0.33	1.88	0.015	0.023	0.594	3004	tags=52%, list=20%, signal=65%
44	KEGG_STEROID_HORMONE_BIOSYNTHESIS		30	0.29	1.87	0.012	0.023	0.608	3250	tags=50%, list=21%, signal=63%
45	KEGG_STARCH_AND_SUCROSE_METABOLISM		35	0.26	1.87	0.01	0.023	0.613	3467	tags=49%, list=23%, signal=63%
46	KEGG_FRUCTOSE_AND_MANNOSE_METABOLISM		34	0.26	1.87	0.012	0.022	0.619	1458	tags=35%, list=10%, signal=39%
47	KEGG_RIG_I_LIKE_RECEPTOR_SIGNALING_PATHWAY		53	0.21	1.85	0.018	0.024	0.652	4332	tags=49%, list=28%, signal=68%
48	KEGG_CALCIUM_SIGNALING_PATHWAY		145	0.13	1.79	0.012	0.033	0.762	7320	tags=61%, list=48%, signal=115%
49	KEGG_AMINO_SUGAR_AND_NUCLEOTIDE_SUGAR_METABOLISM		44	0.23	1.78	0.016	0.033	0.776	2010	tags=36%, list=13%, signal=42%
50	KEGG_MATURITY_ONSET_DIABETES_OF_THE_YOUNG		23	0.3	1.78	0.024	0.033	0.785	5991	tags=70%, list=39%, signal=114%
51	KEGG_ARACHIDONIC_ACID_METABOLISM		52	0.2	1.74	0.023	0.039	0.839	1608	tags=31%, list=11%, signal=34%
52	KEGG_RIBOFLAVIN_METABOLISM		15	0.37	1.74	0.014	0.039	0.843	2534	tags=53%, list=17%, signal=64%
53	KEGG_PANTOTHENATE_AND_COA_BIOSYNTHESIS		15	0.37	1.74	0.029	0.039	0.85	7671	tags=87%, list=50%, signal=174%
54	KEGG_PENTOSE_PHOSPHATE_PATHWAY		23	0.3	1.7	0.021	0.047	0.902	4714	tags=61%, list=31%, signal=88%
55	KEGG_CYTOKINE_CYTOKINE_RECEPTOR_INTERACTION		205	0.1	1.66	0.038	0.056	0.937	6344	tags=51%, list=41%, signal=86%
56	KEGG_GLYOXYLATE_AND_DICARBOXYLATE_METABOLISM		16	0.34	1.61	0.043	0.071	0.975	2471	tags=50%, list=16%, signal=60%
57	KEGG_CYTOSOLIC_DNA_SENSING_PATHWAY		40	0.21	1.58	0.049	0.081	0.986	3663	tags=45%, list=24%, signal=59%
58	KEGG_VIRAL_MYOCARDITIS		51	0.18	1.53	0.057	0.099	0.997	893	tags=24%, list=6%, signal=25%
59	KEGG_FC_GAMMA_R_MEDIATED_PHAGOCYTOSIS		91	0.14	1.52	0.062	0.103	0.997	2782	tags=32%, list=18%, signal=39%
60	KEGG_TYPE_I_DIABETES_MELLITUS		29	0.23	1.51	0.074	0.103	0.997	678	tags=28%, list=4%, signal=29%
61	KEGG_TYPE_II_DIABETES_MELLITUS		44	0.19	1.51	0.049	0.102	0.997	3375	tags=41%, list=22%, signal=52%
62	KEGG_RENIN_ANGIOTENSIN_SYSTEM		15	0.31	1.49	0.078	0.112	0.997	321	tags=33%, list=2%, signal=34%
63	KEGG_TYROSINE_METABOLISM		35	0.21	1.47	0.074	0.116	0.999	4634	tags=51%, list=30%, signal=74%
64	KEGG_APOPTOSIS		78	0.14	1.47	0.067	0.118	0.999	2930	tags=33%, list=19%, signal=41%
65	KEGG_ALANINE_ASPARTATE_AND_GLUTAMATE_METABOLISM		31	0.22	1.43	0.1	0.136	0.999	1142	tags=29%, list=7%, signal=31%
66	KEGG_TASTE_TRANSDUCTION		27	0.23	1.42	0.097	0.136	0.999	6131	tags=63%, list=40%, signal=105%
67	KEGG_LINOLEIC_ACID_METABOLISM		22	0.24	1.37	0.114	0.163	1	1138	tags=32%, list=7%, signal=34%
68	KEGG_NATURAL_KILLER_CELL_MEDIATED_CYTOTOXICITY		94	0.12	1.35	0.136	0.177	1	8115	tags=65%, list=53%, signal=137%
69	KEGG_SELENOAMINO_ACID_METABOLISM		24	0.23	1.31	0.157	0.202	1	4826	tags=54%, list=32%, signal=79%
70	KEGG_PORPHYRIN_AND_CHLOROPHYLL_METABOLISM		29	0.21	1.31	0.167	0.201	1	3705	tags=45%, list=24%, signal=59%
71	KEGG_LYSOSOME		116	0.11	1.3	0.15	0.203	1	3128	tags=31%, list=20%, signal=39%
72	KEGG_LYSINE_DEGRADATION		43	0.17	1.29	0.16	0.211	1	1017	tags=23%, list=7%, signal=25%
73	KEGG_PHENYLALANINE_METABOLISM		17	0.25	1.23	0.205	0.261	1	666	tags=29%, list=4%, signal=31%
74	KEGG_AMYOTROPHIC_LATERAL_SCLEROSIS_ALS		50	0.14	1.22	0.229	0.267	1	2995	tags=34%, list=20%, signal=42%
75	KEGG_SYSTEMIC_LUPUS_ERYTHEMATOSUS		65	0.13	1.21	0.212	0.274	1	7483	tags=62%, list=49%, signal=120%
76	KEGG_GLYCOSPHINGOLIPID_BIOSYNTHESIS_LACTO_AND_NEOLACTO_SERIES		22	0.21	1.18	0.237	0.303	1	5897	tags=59%, list=39%, signal=96%
77	KEGG_CHEMOKINE_SIGNALING_PATHWAY		169	0.08	1.15	0.281	0.328	1	8156	tags=61%, list=53%, signal=129%
78	KEGG_NITROGEN_METABOLISM		21	0.21	1.15	0.292	0.329	1	6249	tags=62%, list=41%, signal=105%
79	KEGG_CELL_ADHESION_MOLECULES_CAMS		108	0.09	1.14	0.295	0.332	1	8226	tags=63%, list=54%, signal=135%
80	KEGG_BIOSYNTHESIS_OF_UNSATURATED_FATTY_ACIDS		21	0.2	1.11	0.325	0.364	1	2720	tags=38%, list=18%, signal=46%
81	KEGG_PROTEIN_EXPORT		23	0.19	1.09	0.349	0.377	1	11065	tags=91%, list=72%, signal=330%
82	KEGG_VIBRIO_CHOLERAE_INFECTION		50	0.13	1.09	0.333	0.376	1	1990	tags=26%, list=13%, signal=30%
83	KEGG_T_CELL_RECEPTOR_SIGNALING_PATHWAY		103	0.09	1.09	0.317	0.375	1	2930	tags=28%, list=19%, signal=35%
84	KEGG_GALACTOSE_METABOLISM		25	0.16	0.98	0.451	0.502	1	1770	tags=28%, list=12%, signal=32%
85	KEGG_ALDOSTERONE_REGULATED_SODIUM_REABSORPTION		37	0.13	0.94	0.525	0.559	1	2970	tags=32%, list=19%, signal=40%
86	KEGG_GLYCOSYLPHOSPHATIDYLINOSITOL_GPI_ANCHOR_BIOSYNTHESIS		25	0.16	0.93	0.565	0.568	1	10461	tags=84%, list=68%, signal=266%
87	KEGG_HEMATOPOIETIC_CELL_LINEAGE		74	0.09	0.9	0.58	0.598	1	4202	tags=36%, list=27%, signal=50%
88	KEGG_TOLL_LIKE_RECEPTOR_SIGNALING_PATHWAY		84	0.07	0.74	0.792	0.825	1	2222	tags=21%, list=15%, signal=25%
89	KEGG_JAK_STAT_SIGNALING_PATHWAY		121	0.06	0.71	0.82	0.859	1	4332	tags=34%, list=28%, signal=47%
90	KEGG_O_GLYCAN_BIOSYNTHESIS		25	0.12	0.7	0.825	0.861	1	639	tags=16%, list=4%, signal=17%
91	KEGG_FC_EPSILON_RI_SIGNALING_PATHWAY		73	0.07	0.68	0.849	0.879	1	8599	tags=63%, list=56%, signal=143%
92	KEGG_NOD_LIKE_RECEPTOR_SIGNALING_PATHWAY		55	0.08	0.68	0.896	0.87	1	9950	tags=73%, list=65%, signal=207%
