# Supplementary material for: Tissue-Specific Downregulation of Fatty Acid Synthase Suppresses Intestinal Adenoma Formation via Coordinated Reprograming of Transcriptome and Metabolism in the Mouse Model of Apc-Driven Colorectal Cancer
Source: Int J Mol Sci. 2022 Jun 10;23(12):6510. doi: 10.3390/ijms23126510 (PMC9245602; doi:10.3390/ijms23126510)
Supplement: Supplementary file 1 [file ijms-23-06510-s001.zip › ijms-1768628-supplementary-1/Supplementary/Table S2.xlsx]

## Sheet: STable2
Table S2: Lipid analysis
(A) Diglycerides (DAGs) in mouse adenomas
YY-01	YY-02	YY-03	YY-04	YY-05	YY-06	YY-07	YY-08	YY-09	YY-10	YY-11	Probeset	foldchange	p.value	q.value.BH	q.value.package_qvalue	score
-0.0426974	-0.363874	-2.23907	-0.149244	-0.960038	-3.10647	-3.50792	-2.21554	-1.38465	-1.20599	-1.47336	C16:1:20:0-DAG	-2.63537	0.0276032	0.235364	0.0840585	-2.50514
0.77524	1.10212	0.429514	0.0775956	2.05133	-2.46677	-0.423708	-0.700325	-0.634314	1.58598	-0.482114	Di-C14-DAG	-2.65253	0.0437333	0.235364	0.0840585	-2.25257
2.84903	2.87558	2.67802	2.70579	3.93965	0.503981	1.92509	2.02275	1.72914	2.92021	2.77124	C14:0:18:0-DAG	-2.04327	0.0469295	0.235364	0.0840585	-2.21341
6.62593	6.38615	5.29173	6.30566	7.04316	4.10711	4.53214	5.37985	5.30206	6.03305	6.39183	C16:1:18:0-DAG	-2.05554	0.0526481	0.235364	0.0840585	-2.14927
7.50236	7.01623	6.74365	7.53993	7.4265	5.47448	5.45145	6.14844	6.60106	6.92117	7.46204	C18:0:18:1-DAG	-1.86946	0.056039	0.235364	0.0840585	-2.11427
11.8552	11.1238	10.9894	11.8005	12.5673	9.47718	10.5421	10.7062	10.7337	12.1744	11.4609	C16:0:18:1-DAG	-1.76318	0.12352	0.432319	0.1544	-1.65611
7.89867	7.59296	6.96286	8.48639	9.23903	5.74264	7.61989	6.35549	7.07319	8.78559	7.62061	Di-C18:1-DAG	-1.7856	0.173854	0.521562	0.186272	-1.44549
8.20498	7.19802	8.1961	8.42405	8.64166	6.52964	7.85701	7.31013	7.70123	7.85407	8.49677	C16:0:18:0-DAG	-1.42223	0.244096	0.640753	0.22884	-1.22476
1.02146	1.36413	-0.527182	1.69823	3.83812	-1.9076	1.68933	0.0749102	1.4407	2.07798	0.535719	C16:1:24:1-DAG	-1.77413	0.339953	0.644914	0.230327	-0.993647
3.60769	3.46415	3.62929	3.15102	5.62773	1.91222	3.93048	4.00615	2.56103	4.30479	3.47464	C14:0:16:0-DAG	-1.44502	0.366857	0.644914	0.230327	-0.937657
9.06905	7.99787	9.4206	9.27753	10.1627	7.67815	8.78634	8.57236	8.17464	9.70286	9.49903	Di-C16:0-DAG	-1.36603	0.370385	0.644914	0.230327	-0.930533
3.3165	3.80094	2.33417	3.03412	6.36153	0.191168	4.67061	3.26507	2.26355	4.88248	2.66052	C14:0:18:1-DAG	-1.71779	0.403971	0.644914	0.230327	-0.864963
1.01201	0.161325	1.22907	1.46244	1.82368	0.580278	1.03431	0.476618	1.13924	0.942372	0.893392	C16:0:20:0-DAG	-1.22547	0.425224	0.644914	0.230327	-0.825363
11.7635	12.2588	12.6196	11.9115	13.2618	11.9919	10.7877	12.0715	11.1437	12.3374	13.4216	C18:0:20:4-DAG	-1.32322	0.429943	0.644914	0.230327	-0.816749
2.67451	2.8737	1.85304	2.50233	5.50364	-0.825735	4.70485	1.46553	1.83591	4.60852	2.54767	Di-C16:1-DAG	-1.6155	0.49661	0.674234	0.240798	-0.701039
0.796006	-0.0492613	-0.575929	1.65441	3.87351	-1.61947	0.690121	0.275902	1.55927	2.18478	0.741866	C18:1:24:0-DAG	-1.4152	0.560165	0.674234	0.240798	-0.599176
7.04349	6.98681	6.2478	7.2577	9.11258	5.99735	8.12612	6.06748	6.30921	8.35653	7.00895	C16:1:18:1-DAG	-1.27639	0.575241	0.674234	0.240798	-0.575981
2.88928	2.50745	3.1195	2.85362	3.36492	2.08277	3.05555	2.41634	3.16902	2.48136	3.29967	Di-C18:0-DAG	-1.14565	0.577915	0.674234	0.240798	-0.571901
12.7595	12.2664	13.252	12.8607	13.0648	13.2223	12.0531	12.4475	12.4559	12.4899	13.5067	C18:0:18:2-DAG	-1.10555	0.696805	0.770152	0.275054	-0.399108
0.0759722	-1.15744	0.230418	0.579888	6.29482	-1.56059	3.77842	-0.0221339	1.38094	3.76918	1.6465	C18:1:24:1-DAG	1.22602	0.829276	0.837324	0.299044	0.220371
0.274001	-2.50819	-0.563209	-0.61265	6.27831	-4.18426	3.60668	-1.29489	0.692745	4.30624	2.50489	C16:0:24:1-DAG	1.2878	0.837324	0.837324	0.299044	0.209812
(B) Free fatty acids (FFAs) in plasma
Probeset	foldchange	p.value	q.value.BH	q.value.package_qvalue	score
C24:1-FFA	2.12975	0.026079	0.391185	0.200608	2.53821
C22:0-FFA	1.89564	0.069482	0.494931	0.253811	1.99381
C20:4-FFA	1.5246	0.126785	0.494931	0.253811	1.64113
C16:1-FFA	1.92313	0.161267	0.494931	0.253811	1.49328
C26:0-FFA	1.32632	0.248398	0.494931	0.253811	1.21339
C20:1-FFA	1.83198	0.312297	0.494931	0.253811	1.05494
C12:0-FFA	1.39632	0.312404	0.494931	0.253811	1.0547
C22:1-FFA	1.58732	0.315381	0.494931	0.253811	1.04794
C18:1-FFA	1.3507	0.327672	0.494931	0.253811	1.02054
C24:0-FFA	1.25508	0.329954	0.494931	0.253811	1.01554
C14:0-FFA	-1.18574	0.494083	0.667034	0.342069	-0.70538
C20:0-FFA	-1.32163	0.533627	0.667034	0.342069	-0.640977
C18:0-FFA	-1.0461	0.653801	0.754385	0.386864	-0.459951
C26:1-FFA	-1.06989	0.794535	0.809948	0.415358	-0.266311
C16:0-FFA	-1.02456	0.809948	0.809948	0.415358	-0.245875
(C) Free fatty acids (FFAs) in mouse adenomas
Probeset	foldchange	p.value	q.value.BH	q.value.package_qvalue	score
C20:0-FFA	-1.56841	0.24808	0.981808	0.981808	-1.21265
C12:0-FFA	-1.2549	0.369068	0.981808	0.981808	-0.932469
C16:1-FFA	1.36968	0.410447	0.981808	0.981808	0.852146
C22:0-FFA	1.31935	0.698343	0.981808	0.981808	0.396776
C24:0-FFA	1.20979	0.747861	0.981808	0.981808	0.328782
C18:0-FFA	1.06942	0.763117	0.981808	0.981808	0.308172
C14:0-FFA	-1.06479	0.810159	0.981808	0.981808	-0.245456
C18:1-FFA	-1.06994	0.813085	0.981808	0.981808	-0.24159
C24:1-FFA	1.13697	0.830344	0.981808	0.981808	0.218874
C26:1-FFA	-1.07043	0.868733	0.981808	0.981808	-0.168761
C20:1-FFA	-1.10762	0.875172	0.981808	0.981808	-0.160403
C16:0-FFA	-1.0205	0.894869	0.981808	0.981808	-0.134911
C22:1-FFA	1.06393	0.93675	0.981808	0.981808	0.0809971
C20:4-FFA	1.01845	0.969415	0.981808	0.981808	0.0391313
C26:0-FFA	1.00685	0.981808	0.981808	0.981808	0.0232715
(D) Sphingolipids in mouse adenomas
YY-01	YY-02	YY-03	YY-04	YY-05	YY-06	YY-07	YY-08	YY-09	YY-10	YY-11	Probeset	foldchange	p.value	q.value.BH	q.value.package_qvalue	score
6.10019	5.07198	4.85976	6.2462	5.38396	3.46544	2.0932	3.98279	5.9281	5.94826	5.46182	C20-Cer	-2.0741	0.134328	0.508363	0.115537	-1.55604
-5.33297	-5.93212	-1.87108	-4.08402	-2.25515	-2.50415	-5.20233	-4.63711	-2.63339	0.894236	-0.754779	C20:4-Cer	2.67984	0.148013	0.508363	0.115537	1.50068
2.61242	2.31725	1.28603	3.76894	3.0502	-0.741864	-0.00707066	2.6246	3.38449	2.65681	1.90827	C26:1-Cer	-1.95806	0.189449	0.508363	0.115537	-1.35521
4.0447	3.85608	2.91161	4.31524	4.36973	1.36536	1.78901	3.77434	3.93164	3.86491	3.91411	C22:1-Cer	-1.73257	0.20546	0.508363	0.115537	-1.30577
5.51418	4.92279	4.74757	6.12565	5.80904	3.77428	3.13726	4.81197	5.65265	5.56179	5.22885	C22-Cer	-1.65793	0.221803	0.508363	0.115537	-1.2583
2.75446	1.95617	0.832517	3.91466	3.43644	-0.494879	-0.705475	3.15973	3.35805	2.6357	1.81851	C26-Cer	-1.9322	0.23503	0.508363	0.115537	-1.22182
2.89509	2.36271	1.62659	2.93277	3.22375	-0.0330897	1.1398	2.29862	2.74133	2.32626	2.82879	C20:1-Cer	-1.6524	0.238298	0.508363	0.115537	-1.21305
2.87918	3.18672	2.43282	3.03347	2.29407	1.22042	1.02188	1.55982	3.32561	3.17522	2.84311	C14-Cer	-1.4889	0.325373	0.508363	0.115537	-1.00654
4.66941	4.48944	4.90731	4.52028	4.89544	3.90546	2.79737	3.66683	4.3066	5.12317	5.1164	C18-Cer	-1.45774	0.327761	0.508363	0.115537	-1.00147
6.54264	6.18086	5.23861	7.30622	6.61362	3.92692	4.15231	6.03412	6.87685	6.92819	6.53262	C24:1-Cer	-1.55246	0.338366	0.508363	0.115537	-0.979259
2.44784	2.33302	1.70349	2.14069	2.34037	0.731076	1.07723	1.71562	1.73499	2.61051	2.41016	C18:1-Cer	-1.39457	0.370072	0.508363	0.115537	-0.915564
5.95091	5.05408	4.57809	6.52535	6.4035	3.72466	3.88683	5.75831	6.23048	5.91847	5.49066	C24-Cer	-1.44809	0.39169	0.508363	0.115537	-0.8742
9.7125	9.08312	7.79123	10.0617	8.24943	7.98982	6.78137	8.6285	9.80888	9.7733	7.87861	C16-Cer	-1.417	0.437858	0.508363	0.115537	-0.79055
-0.763688	-1.41984	-1.75086	0.580902	-0.979393	-0.637684	0.706144	0.355281	-0.486182	-1.74906	-0.656615	dhSph-1P	1.371	0.444817	0.508363	0.115537	0.778428
2.66703	3.01491	2.762	3.51378	2.59149	2.16447	2.49201	2.7538	3.90518	4.44989	2.95931	dhSph	1.15744	0.703289	0.750175	0.170494	0.386012
3.60187	2.95939	1.85776	3.84411	2.84128	3.46456	2.5202	3.87699	4.70442	3.64791	1.02945	dhC16-Cer	1.1379	0.772131	0.772131	0.175484	0.293273
